# Supplementary material for: A multi-dimensional assessment of the 2021 mouse plague in New South Wales, Australia: Economic impacts and policy responses
Source: PLoS One. 2026 Apr 21;21(4):e0338405. doi: 10.1371/journal.pone.0338405 (PMC13098966; doi:10.1371/journal.pone.0338405)
Supplement: S1 File — (XLSX) [file pone.0338405.s001.xlsx]

## Sheet: Household level cost
Number	Time_spent_cleaning (in hours)	Value_damaged_household_goods	Expenditure_vehicle_repair_or_replacement	Expenditure_mouse_bait	Mouse_bait_rebate	Expenditure_cleaning_supplies (per_week)
1	1	0	0	50	0	0
2	5	250	0	50	0	0
3	2	500	0	0	0	0
4	2	15	0	20	0	20
5	1	0	0	100	100	20
6	5	150	100	0	100	100
7	2	500	0	800	0	45
8	0	200	0	100	0	0
9	3	200	0	75	0	20
10	3	400	0	70	0	50
11	1	45	0	50	0	5
12	1	10	0	50	0	10
13	1	5000	10000	500	0	15
14	2	400	0	300	0	20
15	2	100	0	150	0	50
16	3	1000	0	1500	500	200
17	3	4500	800	200	50	40
18	1	500	0	400	0	15
19	6	35000	2500	1250	0	65
20	2	5000	0	500	0	10
21	1	350	5000	300	0	30
22	1	0	25	50	0	5
23	0	80	0	25	0	0
24	1	0	0	200	200	10
25	1	50	60	20	0	5
26	1	500	200	200	0	30
27	1	500	0	50	0	20
28	1	50	0	50	0	10
29	1	4000	1000	200	0	20
30	2	0	0	300	150	50
31	0	0	0	25	0	0
32	2	2000	0	200	0	20
33	1	1000	1000	2000	1500	50
34	0	0	0	80	50	10
35	2	6000	1000	1500	0	25
36	1	0	0	200	0	10
37	1	500	0	50	0	20
38	1	0	0	30	0	5
39	1	0	0	40	0	2
40	1	0	0	300	0	20
41	5	1000	5000	5000	0	50
42	1	4000	1000	600	250	50
43	1	2500	0	1000	2000	100
44	3	500	0	1000	500	50
45	2	2000	250	0	0	80
46	2	5000	1000	5000	0	200
47	0	100	100	60	0	0
48	4	2000	0	1000	0	100
49	1	500	0	300	0	20
50	1	200	0	15	0	6
51	2	3000	500	100	0	15
52	1	55000	750	750	500	30
53	2	1000	20000	5000	2000	50
54	4	3000	2000	1000	0	80
55	0	500	0	75	0	0
56	1	0	0	50	0	2
57	0	200	0	100	0	0
58	2	2500	0	650	0	60
59	1	1000	0	500	250	100
60	1	500	100	1200	0	5
61	2	1000	0	50	0	50
62	2	1000	5000	900	500	150
63	1	100	0	60	0	2
64	1	1000	250	200	0	20
65	4	3000	5000	500	0	20
66	1	0	0	80	0	25
67	1	1500	0	150	0	10
68	1	100	0	200	0	25
69	0	0	0	0	0	0
70	2	4000	1000	150	0	50
71	1	100	500	300	0	10
72	1	500	0	500	0	50
73	2	1000	0	150	0	20
74	1	300	0	80	0	10
75	2	1000	0	100	0	50
76	3	300	0	600	500	25
77	1	100	0	100	750	25
78	2	0	0	55	0	50
79	1	200	0	100	0	5
80	0	0	0	0	0	0
81	2	1300	0	400	0	30
82	2	0	1000	500	50	50
83	0	3000	0	100	0	15
84	1	1500	0	300	0	25
85	1	0	0	100	0	5
86	2	1000	200	300	90	10
87	1	500	300	500	250	25
88	1	500	0	80	0	50
89	4	1000	0	800	0	100
90	2	100	100	500	500	100
91	0	0	0	80	0	0
92	2	1000	0	500	0	50
93	8	1000	0	600	600	100
94	1	100	0	0	0	5
95	1	1500	1200	0	0	20
96	1	300	0	200	0	20
97	1	0	0	150	0	5
98	2	500	0	300	0	20
99	1	150	266	35	0	15
100	1	500	0	50	500	20
101	2	5000	0	200	0	50
102	2	1200	200	1100	0	20
103	0	1000	1000	300	0	0
104	1	100	0	200	100	20
105	1	0	0	250	180	25
106	0	1000	0	50	0	0
107	1	800	0	30	0	10
108	1	3000	350	175	0	15
109	0	30	0	40	0	0
110	1	0	0	10	0	2
111	1	2000	0	200	0	10
112	6	0	0	60	0	40
113	2	500	680	300	0	50
114	1	2000	1250	150	500	25
115	3	3500	1000	300	0	6
116	3	750	0	88	0	45
117	1	50	0	0	0	1
118	2	200	200	500	0	50
119	0	0	0	0	0	0
120	0	0	500	1500	500	0
121	1	50	0	15	250	5
122	2	2000	0	100	0	20
123	1	500	0	100	0	40
124	2	0	0	10	0	12
125	2	500	300	600	0	100
126	2	500	0	500	0	250
127	1	500	0	0	0	20
128	2	500	0	150	700	20
129	1	30	30	0	0	0
130	2	1500	0	350	0	50
131	1	5000	5000	2000	0	50
132	3	0	0	120	0	50
133	1	200	0	200	0	10
134	1	500	0	500	0	100
135	6	78000	70000	5000	0	600
136	1	40	0	30	0	20
137	4	200	1500	200	0	0
138	2	1000	0	500	0	50
139	1	0	0	200	0	4
140	2	5000	8000	3000	0	50
141	1	300	0	200	0	50
142	2	200	0	300	0	10
143	6	3500	1000	700	350	150
144	2	10	200	20	0	10
145	1	30	0	15	0	0
146	5	200	0	50	0	50
147	1	100	0	50	0	10
148	2	5000	0	400	0	25
149	1	1000	250	200	500	40
150	5	1800	500	60	0	20
151	2	2000	0	100	0	20
152	0	40	120	50	0	10
153	1	100	0	30	0	5
154	3	5500	10000	5000	0	250
155	1	20	0	90	0	10
156	2	0	0	100	0	20
157	2	1600	0	60	0	50
158	6	0	0	80	0	60
159	0	100	200	150	0	5
160	2	500	0	200	0	0
161	3	200	0	100	0	50
162	2	200	0	80	0	20
163	1	5000	0	1000	0	200
164	1	2000	2000	500	0	0
165	1	0	0	100	0	10
166	1	100	0	50	0	10
167	1	70	0	200	0	10
168	1	0	0	50	0	0
169	2	650	2300	800	0	8
170	2	1000	0	3000	0	10
171	2	659	0	550	0	50
172	1	500	0	200	0	25
173	2	0	0	200	0	5
174	2	2500	500	250	0	50
175	1	7000	0	2500	0	5
176	3	7000	4500	500	0	100
177	2	500	0	100	0	50
178	2	600	0	100	0	100
179	2	0	0	500	0	50
180	5	500	2500	1500	1000	50
181	1	130	0	50	0	10
182	2	300	150	150	0	60
183	1	0	250	300	0	10
184	1	350	0	250	0	50
185	2	5000	3000	1000	0	30
186	2	1500	0	300	0	50
187	3	300	0	30	0	30
188	4	5000	0	20	0	100
189	1	0	0	100	0	5
190	1	500	0	500	300	5
191	1	5000	0	500	100	25
192	1	800	0	200	0	40
193	3	500	0	100	0	50
194	2	4000	2000	200	0	10
195	1	0	0	0	0	0
196	1	3000	300	300	0	30
197	1	0	0	10	0	30
198	1	0	0	20	0	1
199	1	0	0	50	0	0
200	3	400	0	200	0	40
201	2	1500	100	100	350	1
202	5	7000	8000	900	0	100
203	1	500	0	400	400	10
204	3	0	0	300	300	100
205	8	3500	0	2000	500	100
206	1	100	0	0	0	10
207	4	5000	0	500	0	80
208	1	200	0	80	0	40
209	3	150	0	150	0	50
210	1	1000	500	400	0	5
211	2	1000	500	800	0	100
212	1	60	0	200	0	30
213	2	1000	0	250	0	25
214	5	2000	500	500	0	150
215	4	1000	0	50	0	50
216	0	50	0	0	0	5
217	2	0	0	200	500	60
218	0	0	0	0	0	0
219	3	750	800	250	0	55
220	2	300	500	500	180	50
221	1	200	0	50	0	1
222	3	3000	0	800	0	40
223	2	5000	500	3000	0	150
224	1	150	0	40	0	25
225	3	0	0	100	0	50
226	2	5000	0	1000	0	20
227	2	10000	2000	500	300	50
228	1	5000	3000	200	0	20
229	2	2500	0	350	250	10
230	1	100	0	40	0	25
231	1	0	0	300	0	30
232	1	300	0	300	500	10
233	1	400	0	70	0	20
234	2	1500	200	300	0	50
235	1	0	0	20	0	10
236	1	100	0	50	0	5
237	1	100	0	200	0	20
238	2	5000	1000	500	0	10
239	2	1000	0	400	0	50
240	3	2000	10000	500	100	20
241	2	200	15	300	0	14
242	2	30	0	300	250	80
243	2	0	0	70	0	15
244	2	1500	0	300	450	30
245	5	800	0	250	0	50
246	1	500	0	100	100	25
247	5	2000	1000	1500	0	400
248	1	0	0	200	250	10
249	2	2000	0	600	200	30
250	1	0	0	300	300	30
251	1	200	0	10	0	20
252	1	2000	0	150	0	20
253	2	500	0	100	0	25
254	2	800	0	400	0	30
255	1	50	0	50	0	0
256	3	5000	0	500	0	200
257	1	20	0	50	0	15
258	1	1000	0	50	0	50
259	1	600	600	50	0	10
260	2	100	0	100	0	20
261	3	0	0	50	0	25
262	2	5000	0	1000	250	100
263	10	3000	0	500	350	80
264	2	800	0	400	0	30
265	1	1000	500	500	0	20
266	2	350	0	220	0	55
267	5	3450	673	55	0	34
268	2	500	250	100	0	50
269	1	400	350	700	0	50
270	2	200	0	50	0	50
271	2	200	200	1000	500	30
272	1	400	0	300	0	15
273	4	3000	2000	500	0	10
274	1	500	0	2000	500	50
275	1	150	0	2500	1200	20
276	2	2000	0	540	0	6
277	2	100	0	50	0	30
278	4	40	0	200	0	10
279	2	2000	1500	300	0	30
280	2	2000	500	500	200	20
281	2	0	1500	500	500	40
282	2	250	0	150	0	50
283	2	500	500	200	0	30
284	2	300	0	100	0	30
285	2	1500	500	300	0	150
286	3	5000	100	2000	0	100
287	10	5000	0	600	500	500
288	2	50	0	60	0	20
289	2	1500	0	450	150	50
290	1	0	0	150	0	30
291	2	0	0	400	0	30
292	2	500	0	50	0	50
293	1	100	0	100	0	10
294	1	500	0	20	0	10
295	2	5000	0	1000	0	50
296	10	6000	2000	1000	200	120
297	3	10000	2000	300	0	50
298	1	100	0	100	0	10
299	4	450	0	250	0	100
300	4	200	0	500	140	10
301	5	400	0	200	0	20
302	8	15000	0	200	100	100
303	4	200	0	200	0	30
304	1	50	15	50	0	10
305	1	5000	900	600	0	60
306	4	400	0	250	0	60
307	3	10000	1000	500	0	200
308	2	4000	0	350	0	50
309	1	1500	0	500	0	20
310	1	1000	0	90	0	50
311	3	7000	0	300	100	50
312	4	10000	6000	5000	0	150
313	1	5000	0	500	0	20
314	3	2400	0	3000	0	45
315	1	200	0	0	0	5
316	1	3000	0	500	0	50
317	3	500	0	100	0	15
318	0	0	0	0	0	0
319	2	500	0	350	0	10
320	1	400	0	500	500	50
321	2	0	0	300	300	20
322	1	50	0	50	0	50
323	2	1000	1500	250	500	30
324	2	500	0	500	0	80
325	3	600	0	700	0	200
326	1	300	300	200	0	10
327	2	2500	2000	500	0	100
328	1	0	0	0	0	0
329	2	300	200	500	0	100
330	3	2600	2800	1000	0	35
331	3	500	100	150	150	15
332	0	0	0	0	0	0
333	1	100	0	30	0	5
334	5	0	0	100	0	100
335	1	1000	1500	2000	0	50
336	4	5000	5000	50	0	15
337	1	25	0	0	0	5
338	4	2000	0	200	0	6
339	4	5000	0	600	450	30
340	3	6000	0	400	100	30
341	1	500	0	50	0	20
342	2	0	300	100	0	12
343	0	0	0	200	200	0
344	2	0	0	150	0	40
345	2	200	0	40	0	20
346	2	1000	0	250	0	40
347	2	700	0	50	500	80
348	2	500	0	100	0	15
349	1	56	0	10	0	20
350	1	0	0	20	0	0
351	4	28000	4000	40	0	57
352	2	250	0	1000	500	50
353	4	300	100	150	0	100
354	1	25000	2000	1000	500	500
355	10	6000	1000	500	0	70
356	2	20	1000	300	0	20
357	5	5000	0	200	200	200
358	3	20000	0	5000	1000	100
359	24	200000	20000	5000	500	24
360	2	0	0	500	500	100
361	2	500	0	200	40	50
362	1	400	400	2000	1000	0
363	0	0	0	20	0	10
364	2	100	0	100	0	20
365	2	0	0	400	0	50
366	1	500	0	350	0	50
367	1	0	0	3000	0	40
368	1	200	200	300	0	10
369	4	10	0	200	0	50
370	1	0	0	20	0	10
371	2	600	0	200	0	50
372	1	100	0	2000	0	5
373	2	1100	0	500	0	26
374	3	300	0	200	0	50
375	2	800	2500	200	0	40
376	1	0	0	50	0	5
377	1	300	0	250	250	2
378	2	600	300	550	440	8
379	2	2000	1000	400	0	50
380	1	0	0	50	0	20
381	1	8000	0	300	0	40
382	0	0	0	100	0	0
383	1	50	0	100	0	20
384	1	200	0	300	0	15
385	4	5000	0	100	0	20
386	1	2000	1500	500	0	30
387	2	1200	100	1300	300	120
388	2	1100	400	200	150	180
389	1	500	0	200	0	5
390	3	200	200	50	0	30
391	2	2400	0	200	200	30
392	2	1000	0	400	200	20
393	1	1000	0	500	0	10
394	1	0	30	9	0	0
395	2	5000	0	300	190	20
396	1	100	0	150	0	15
397	3	650	0	120	0	50
398	3	893	124	150	200	265
399	3	36000	0	80	0	150
400	1	1000	0	200	0	100
401	0	0	0	20	0	0
402	4	10000	0	200	300	50
403	6	2500	5000	500	0	50
404	1	0	0	150	0	5
405	1	100	0	300	0	20
406	1	80	0	50	0	5
407	3	200	0	200	0	10
408	3	700	0	500	200	20
409	20	250	0	300	0	5
410	5	10000	2000	200	0	50
411	2	500	0	500	0	50
412	1	600	400	1000	0	10
413	1	2500	75	300	0	10
414	1	500	500	150	0	3
415	2	350	0	150	0	30
416	2	15000	12000	1500	0	90
417	1	0	0	0	0	4
418	4	5000	0	500	0	0
419	2	1000	100	300	0	50
420	1	0	0	100	0	25
421	1	0	0	20	0	5
422	3	250000	1000	1500	0	15
423	1	500	0	500	0	50
424	0	50	50	45	0	10
425	0	200	50	300	140	25
426	2	1000	0	50	0	100
427	2	0	0	60	0	20
428	0	0	0	300	250	0
429	4	1000	200	200	0	70
430	1	500	0	600	600	10
431	2	200	0	500	0	5
432	2	25	0	100	0	5
433	2	5000	10000	2000	0	100
434	2	100	0	100	0	10
435	1	2000	0	100	0	5
436	2	200	0	100	0	30
437	1	500	1000	500	0	20
438	1	50	0	300	0	20
439	1	10	0	0	0	2
440	2	10000	6000	500	250	25
441	1	3000	0	400	0	30
442	1	4000	2000	100	500	5
443	2	500	4000	3000	150	200
444	2	3000	0	200	0	100
445	3	10000	5000	3000	0	100
446	1	0	0	500	250	20
447	1	0	0	800	0	5
448	2	10000	0	1000	1500	25
449	2	0	0	300	0	30
450	4	5000	2500	400	400	50
451	4	1000	2700	250	0	50
452	2	0	100	350	500	40
453	2	200	0	100	0	20
454	2	400	100	500	0	20
455	10	450	300	100	0	200
456	2	250	0	500	0	40
457	2	1000	0	200	0	20
458	4	2000	0	600	0	150
459	2	1500	0	150	0	50
460	1	4000	0	400	0	50
461	1	1000	0	100	0	25
462	3	1000	0	250	0	120
463	2	2500	0	0	0	10
464	4	5000	0	1000	0	80
465	2	500	0	100	0	50
466	1	200	0	20	0	20
467	0	0	0	0	0	0
468	4	500	0	650	0	125
469	1	0	0	100	0	0
470	2	100000	45000	500	0	50
471	2	600	0	200	0	80
472	3	5000	3000	1000	0	100
473	2	200	0	150	0	50
474	1	300	0	100	0	20
475	0	25	0	30	0	5
476	3	4000	0	900	0	60
477	1	5000	1000	250	0	35
478	1	200	2000	200	0	4
479	6	2	200	100	0	100
480	2	5000	1000	1000	500	50
481	1	350	0	100	0	30
482	2	0	0	100	0	30
483	4	500	0	250	0	50
484	6	15000	4500	5000	0	500
485	4	2500	0	350	0	100
486	1	5000	10000	3000	0	100
487	3	200	0	200	0	70
488	1	50	0	10	0	5
489	1	50000	5000	1000	0	150
490	8	500	0	2000	250	100
491	2	500	0	200	50	10
492	2	1000	0	500	0	10
493	3	500	160	500	0	20
494	1	0	0	50	0	10
495	1	0	0	200	0	50
496	2	500	0	100	0	5
497	3	2500	1500	600	0	95
498	6	5000	0	1500	0	150
499	2	10000	40000	2500	0	40
500	6	5000	0	500	500	80
501	1	100	0	200	0	15
502	1	1200	0	100	0	50
503	5	2000	0	200	500	50
504	1	1500	2000	250	50	40
505	2	0	0	400	50	15
506	6	900	2000	100	200	60
507	1	100	0	50	0	50
508	2	8000	1280	0	0	13
509	1	200	0	0	0	20
510	1	0	0	120	0	10
511	3	1500	400	200	0	30
512	2	5000	0	2000	250	100
513	1	0	0	30	0	8
514	10	2000	1000	200	0	200
515	5	300	50	10	0	20
516	5	1000	500	200	500	500
517	1	100	0	150	0	10
518	3	600	0	400	0	54
519	2	1200	500	1000	0	50
520	1	5000	3000	500	0	30
521	1	2000	300	100	0	20
522	1	200	0	400	0	20
523	4	120000	55000	3000	0	20
524	2	150	0	100	0	20
525	2	1500	0	70	0	18
526	2	500	100	300	100	50
527	6	300	0	100	0	60
528	5	500	200	50	0	15
529	2	0	0	0	0	50
530	2	1000	200	400	500	600
531	5	0	0	500	0	150
532	2	0	0	260	0	15
533	8	25000	480	5000	0	200
534	1	1500	1000	250	250	50
535	0	100	0	0	0	0
536	1	3000	1000	2000	500	1
537	1	800	250	75	0	25
538	2	8000	0	300	0	50
539	1	100	500	250	0	0
540	1	4000	2000	1000	500	20
541	2	450	0	25	0	25
542	1	100	0	250	0	10
543	2	2500	350	150	0	10
544	2	10	0	50	0	5
545	3	5000	0	300	200	100
546	3	700	0	500	150	45
547	1	50	0	50	0	5
548	1	200	0	200	0	20
549	0	50	0	100	0	0
550	3	5000	0	0	0	50
551	3	15000	3000	2000	250	200
552	6	20000	10000	600	0	50
553	0	1800	0	20	0	0
554	2	200	300	0	0	50
555	0	0	0	50	0	0
556	1	200	0	0	0	15
557	2	3000	100	300	0	50
558	1	15	0	20	0	10
559	3	100	0	100	500	40
560	3	0	0	150	0	15
561	2	400	0	200	0	22
562	3	5000	80	68	0	50
563	1	2000	200	600	0	15
564	2	200	0	300	0	30
565	1	100	0	110	0	10
566	1	1500	0	150	0	100
567	2	1000	0	100	0	100
568	1	400	0	200	0	20
569	1	2000	0	50	0	20
570	2	0	0	250	0	15
571	2	300	0	100	500	100
572	2	500	0	150	250	50
573	2	5000	200	2000	0	20
574	1	300	0	400	0	10
575	3	50	0	200	0	50
576	1	200	0	100	0	20
577	1	400	0	300	0	50
578	2	300	0	50	100	15
579	2	0	0	400	250	20
580	1	100	2000	20	0	5
581	2	150	0	250	0	25
582	0	50	0	25	0	10
583	3	7000	2000	400	0	50
584	2	50	0	100	0	20
585	3	5000	2000	400	0	100
586	1	200	0	100	0	0
587	1	3000	600	250	0	15
588	1	350	80	500	0	20
589	2	1000	5000	2500	0	80
590	2	200	0	500	0	20
591	0	0	0	0	0	0
592	0	0	35000	500	0	0
593	1	2000	3000	3000	0	50
594	4	200	0	200	0	250
595	3	500	5	250	0	30
596	1	200	0	200	0	30
597	1	0	0	50	0	20
598	4	5000	2500	4000	0	150
599	1	300	0	150	0	20
600	2	0	0	750	200	50
601	2	100	300	500	0	50
602	1	500	500	800	0	30
603	1	0	0	300	0	20
604	2	20000	0	2000	0	100
605	2	500	0	200	120	2
606	1	6000	3000	2000	0	20
607	2	10000	0	500	0	200
608	0	5000	5000	1000	200	1
609	4	4000	0	7000	2000	400
610	1	300	0	50	0	0
611	1	200	0	50	0	15
612	2	410	50	200	0	50
613	4	2000	5000	800	200	200
614	2	200	0	100	0	60
615	1	900	0	600	300	20
616	0	400	400	100	0	0
617	1	0	0	0	0	0
618	2	750	0	1000	0	20
619	1	0	300	150	0	50
620	0	500	500	200	0	5
621	3	900	400	900	0	100
622	2	1500	0	300	300	30
623	3	400	400	300	0	50
624	1	2000	0	150	100	20
625	2	300	0	2000	300	150
626	1	2000	1500	80	0	80
627	2	200	0	100	0	20
628	2	800	0	400	0	25
629	3	1000	200	400	200	60
630	2	5000	750	500	500	100
631	4	300	0	250	0	150
632	1	0	0	50	0	80
633	2	350	0	250	480	60
634	1	1500	0	500	0	20
635	3	500	300	300	0	50
636	1	600	0	50	0	50
637	5	10000	0	300	0	300
638	3	200	0	200	0	150
639	1	100	0	50	0	5
640	2	500	0	1000	500	50
641	1	2500	1800	350	0	60
642	2	400	0	500	0	40
643	4	5000	0	4000	600	120
644	0	400	800	150	0	0
645	0	1000	0	300	0	0
646	1	3000	0	1000	500	20
647	1	0	0	800	500	50
648	1	900	0	300	0	60
649	8	3000	0	3000	1000	200
650	2	500	0	150	0	35
651	1	200	250	600	440	10
652	2	0	0	200	0	20
653	1	600	0	300	0	50
654	1	1000	1000	100	0	15
655	4	2000	0	500	0	50
656	1	500	2000	3000	0	50
657	5	600	0	300	0	100
658	0	50	0	20	0	10
659	1	110	0	50	0	12
660	2	500	0	100	0	50
661	1	5000	0	0	0	10
662	2	5000	0	3000	500	50
663	3	25000	5000	1000	700	40
664	2	1000	200	200	0	30
665	0	1500	700	50	0	0
666	1	100	300	100	0	20
667	3	300	0	100	0	50
668	1	500	0	1000	500	15
669	1	2500	1250	500	0	100
670	1	5000	1000	500	0	30
671	4	1500	0	300	0	100
672	2	1000	0	300	0	14
673	0	0	0	0	0	0
674	3	1500	500	500	0	50
675	1	200	200	600	480	10
676	2	3000	2000	1000	0	200
677	3	60	0	100	0	80
678	2	200	0	100	0	50
679	3	1100	1700	500	500	50
680	3	300	0	500	0	80
681	2	1000	500	40	0	40
682	1	800	1000	500	0	20
683	2	1000	0	200	0	100
684	1	10	0	20	0	10
685	2	3500	0	200	0	25
686	2	1000	500	1000	0	20
687	0	0	0	0	0	0
688	2	500	1000	500	0	30
689	1	0	0	400	0	25
690	4	5000	0	600	0	50
691	0	100	100	200	0	0
692	1	500	0	800	500	50
693	6	2000	0	500	0	150
694	2	1000	0	350	0	30
695	2	600	0	200	0	60
696	0	300	0	300	500	40
697	3	5000	500	2000	0	50
698	1	10000	7500	500	0	50
699	2	1000	500	300	0	50
700	3	5000	1000	3000	0	50
701	1	0	750	500	0	25
702	1	500	0	100	0	20
703	2	2000	0	3000	0	50
704	1	100	0	120	0	20
705	1	0	0	200	0	20
706	1	1200	300	150	0	0
707	2	400	0	500	0	60
708	0	0	0	0	0	0
709	8	500	0	500	0	100
710	3	200	0	80	0	50
711	5	200	500	100	0	50
712	1	50	0	100	0	10
713	3	500	1600	550	0	15
714	3	800	1500	50	0	100
715	1	5000	2000	3000	400	15
716	2	0	0	150	0	25
717	2	1000	0	50	0	30
718	4	2000	30000	30	30	160
719	1	0	0	150	0	50
720	2	200	0	200	0	40
721	4	2000	0	400	0	250
722	15	300	1500	600	0	15
723	2	500	0	500	0	10
724	2	2500	500	1000	500	50
725	0	0	0	80	0	0
726	3	25000	3000	1500	0	100
727	1	0	0	0	0	20
728	2	3500	0	120	0	20
729	2	50000	0	200	0	8
730	1	0	0	600	0	5
731	2	1500	0	150	0	50
732	1	0	0	100	0	5
733	5	0	0	60	0	50
734	1	0	0	20	0	5
735	1	500	0	0	0	20
736	3	599	0	130	0	89
737	3	10000	10000	8000	0	120
738	1	3000	0	250	0	200
739	5	50000	2500	5000	0	500
740	3	100	0	300	100	40
741	6	200	0	400	0	100
742	3	13000	10000	120	0	100
743	5	200	0	300	0	100
744	1	0	0	50	0	0
745	3	500	0	300	200	20
746	5	100	100	200	0	10
747	1	80	0	80	0	2
748	2	100	0	100	0	25
749	1	500	0	100	0	50
750	1	500	400	200	0	10
751	3	6500	10000	2200	500	30
752	2	100	0	200	0	20
753	2	500	250	0	0	25
754	2	5000	5000	200	0	20
755	2	150	0	180	0	25
756	2	500	0	300	0	25
757	0	250	0	0	0	5
758	4	500	0	650	0	55
759	0	0	0	0	0	0
760	4	15000	4000	1000	250	200
761	4	150	0	50	0	80
762	1	1000	0	250	0	20
763	3	10000	0	1000	0	100
764	0	100	300	50	0	0
765	5	65	65	34	65	43
766	4	1000	0	700	0	45
767	3	20000	250	1500	0	150
768	4	1200	0	350	0	70
769	0	50000	1200	150	0	6
770	5	3000	600	2000	0	100
771	1	0	0	100	0	50
772	1	0	0	300	0	10
773	5	300	0	0	0	100
774	2	1000	0	550	0	50
775	2	20000	0	800	0	100
776	1	700	0	500	500	50
777	1	0	0	300	0	2
778	3	11000	300	700	0	40
779	3	250	0	200	0	150
780	2	1100	0	250	1250	600
781	1	1500	0	500	0	20
782	2	100	0	200	0	20
783	5	2000	0	250	0	100
784	5	3000	700	200	0	100
785	1	2000	0	300	0	30
786	2	500	0	500	200	20
787	2	800	800	240	0	40
788	8	1000	0	500	0	80
789	8	6000	3000	1500	0	80
790	5	20000	5000	7000	0	250
791	2	600	0	0	0	200
792	2	3000	0	200	0	50
793	4	1500	0	300	0	70
794	0	50	0	500	475	0
795	1	100	0	0	0	0
796	8	250	0	50	0	30
797	4	800	0	800	0	150
798	1	0	0	100	0	5
799	1	1000	1500	500	0	10
800	2	500	0	0	0	100
801	1	0	0	30	0	30
802	1	50	0	100	0	2
803	2	1500	0	1200	0	50
804	2	1000	0	200	500	100
805	8	2500	0	180	0	32
806	0	250	0	500	0	25
807	2	5000	2000	300	500	200
808	0	1000	1000	500	0	0
809	9	1800	0	800	0	55
810	3	5000	0	900	0	62
811	2	5000	4000	1000	0	60
812	0	1500	0	50	0	5
813	4	2000	500	300	0	80
814	2	200	0	300	0	10
815	2	4000	0	1000	0	40
816	2	600	0	300	0	20
817	1	150	0	120	0	5
818	3	10000	0	2000	1000	209
819	3	50	0	50	0	50
820	2	750	0	100	0	50
821	1	500	0	1000	0	100
822	1	10	0	200	150	5
823	20	1000	0	200	500	500
824	1	300	0	200	0	30
825	2	0	2000	370	120	150
826	1	500	0	400	0	10
827	0	500	2300	200	0	0
828	3	0	0	300	0	0
829	5	50000	1500	500	0	250
830	4	900	200	500	150	10
831	2	0	0	50	0	10
832	3	1000	0	1000	0	50
833	2	20	500	40	0	30
834	2	3000	2500	1500	0	20
835	2	200	0	80	0	15
836	2	100	0	100	0	50
837	4	200	0	250	0	100
838	4	7000	0	150	500	40
839	2	20000	10000	500	0	50
840	5	15000	0	1000	0	75
841	0	5	0	20	0	1
842	4	500	0	200	150	200
843	1	36	0	40	0	6
844	5	5000	0	450	0	150
845	2	10000	2000	1000	0	20
846	1	0	0	100	0	50
847	3	380	0	150	0	80
848	4	1000	1000	3000	0	100
849	5	2000	0	500	500	60
850	2	100	0	50	0	20
851	2	1000	0	600	0	100
852	4	400	0	60	0	60
853	5	5000	1000	500	0	100
854	1	200	0	100	0	10
855	2	5000	8000	200	0	25
856	1	500	0	100	0	20
857	3	3000	0	350	0	20
858	1	2000	500	500	0	60
859	0	0	0	0	0	0
860	3	300000	3000	1800	300	100
861	2	3000	500	300	0	20
862	5	3000	5000	10000	0	200
863	5	200	0	100	0	200
864	8	10000	1000	1400	500	50
865	1	300	0	120	500	25
866	1	350	0	200	0	20
867	1	0	0	150	150	20
868	4	16000	0	10000	0	200
869	1	10000	0	200	0	100
870	2	150	50	0	0	20
871	2	3000	1000	500	500	50
872	2	500	0	300	0	100
873	2	100	0	50	0	15
874	4	0	0	400	0	30
875	3	0	0	100	0	20
876	1	500	1200	300	100	25
877	1	0	0	200	0	5
878	2	800	300	400	50	50
879	2	500	1500	1000	0	80
880	0	0	1200	1200	250	0
881	1	400	0	50	0	50
882	1	700	0	80	0	40
883	3	0	0	200	0	40
884	1	100	0	50	0	20
885	4	250	0	300	120	40
886	1	200	0	250	200	40
887	1	5000	0	1000	0	50
888	2	1500	0	180	100	80
889	1	100	0	200	0	20
890	3	351	351	91	1	12
891	2	100	0	100	0	30
892	6	20000	7600	4000	1200	300
893	2	150	0	330	0	40
894	2	200	0	0	0	18
895	1	800	0	350	0	30
896	1	5000	400	2000	1500	50
897	1	100	500	300	0	3
898	12	285	0	70	0	60
899	1	500	0	50	0	20
900	3	2000	0	500	0	30
901	2	2500	0	150	0	25
902	2	200	0	50	0	100
903	1	5000	0	750	500	50
904	4	4000	0	200	50	100
905	4	1500	0	200	0	45
906	3	1000	0	50	0	50
907	1	200	0	50	0	10
908	2	1000	0	300	0	30
909	1	1500	0	60	0	20
910	1	5000	0	1000	0	30
911	20	150	100	0	0	60
912	4	5700	3500	1800	0	350
913	3	4500	0	250	0	10
914	1	1000	0	300	0	20
915	1	200	0	20	0	30
916	2	10000	1000	1500	800	15
917	2	0	0	200	0	50
918	3	1500	150	150	0	30
919	1	200	200	200	0	70
920	3	10000	850	1500	250	25
921	4	5000	0	1500	0	50
922	1	500	0	150	0	1
923	3	700	800	2000	250	100
924	3	1000	0	500	0	200
925	1	1000	0	50	0	20
926	1	3000	0	200	0	10
927	1	0	0	1000	500	1
928	1	500	0	200	0	30
929	1	110	0	50	0	15
930	3	0	0	100	0	50
931	1	2000	4000	1500	500	75
932	2	300	0	300	0	40
933	1	3000	500	1000	0	25
934	4	500	0	600	0	150
935	1	200	0	20	0	10
936	4	100	200	100	0	100
937	3	200	0	350	0	50
938	6	2000	0	300	0	50
939	3	0	5000	200	0	30
940	1	0	0	100	0	5
941	1	500	0	60	0	30
942	2	80	0	10	0	5
943	1	200	0	300	0	20
944	3	0	0	300	0	100
945	1	2000	0	200	0	20
946	2	250	4500	575	0	40
947	1	1000	0	0	0	10
948	2	1000	0	1000	0	300
949	2	1000	0	500	500	50
950	2	15000	10000	10000	0	120
951	4	5000	100	1200	500	20
952	2	0	0	500	500	75
953	1	1000	0	250	0	12
954	1	800	500	250	250	60
955	2	1000	1000	2000	0	20
956	0	1000	0	100	0	0
957	1	400	1000	100	100	20
958	5	1000	0	0	0	100
959	1	0	0	100	0	0
960	20	2000	0	250	0	100
961	1	0	0	50	0	30
962	3	500	0	100	0	20
963	1	175	0	50	0	25
964	1	100	0	100	0	50
965	1	500	0	100	150	50
966	2	0	0	0	500	30
967	4	14000	6000	4000	0	250
968	1	0	0	0	0	0
969	1	150	0	200	0	35
970	2	3000	0	0	0	40
971	0	200	0	30	0	10
972	2	1500	0	150	0	25
973	2	6000	0	800	0	25
974	3	3500	750	1500	0	250
975	2	200	0	500	0	25
976	1	20	0	0	0	5
977	0	50	0	0	0	1
978	1	500	250	100	0	50
979	3	2000	480	200	0	60
980	3	5000	0	2000	0	50
981	2	5000	10000	250	1000	25
982	3	7000	25000	350	0	50
983	20	600	0	50	0	10
984	1	200	0	100	0	20
985	2	3000	0	200	0	30
986	1	500	0	200	0	50
987	4	2000	0	1000	500	30
988	2	1000	0	150	0	30
989	2	300	0	100	500	20
990	1	50	0	30	0	10
991	2	2000	2000	200	0	50
992	1	500	0	800	500	50
993	2	200	0	100	0	20
994	1	200	0	100	0	20
995	2	200000	15000	5000	0	1000
996	0	50	0	50	0	15
997	1	350	0	500	260	20
998	1	1000	20000	1000	0	50
999	1	1200	600	400	500	30
1000	2	650	0	250	0	25
1001	2	1000	200	2000	0	100
1002	3	200	0	200	0	50
1003	1	200	500	1000	800	20
1004	1	1000	1000	200	0	50
1005	2	5000	500	1000	0	50
1006	2	10000	12000	500	0	100
1007	1	200	0	50	0	20
1008	1	1000	1500	100	0	50
1009	3	20000	20000	1000	0	100
1010	2	300	0	200	0	80
1011	1	50	0	50	0	2
1012	1	700	0	200	0	25
1013	1	0	0	50	0	20
1014	3	10000	0	500	0	70
1015	1	1000	200	1500	200	50
1016	1	1000	300	50	0	50
1017	2	5000	0	800	500	50
1018	3	5000	0	1000	500	10
1019	3	1100	0	500	0	35
1020	2	50	0	30	0	30
1021	4	600	0	300	0	30
1022	5	500	1000	1000	0	50
1023	1	1000	0	250	0	20
1024	1	0	0	100	0	30
1025	2	500	0	100	0	50
1026	1	200	100	200	0	30
1027	1	100	0	50	0	40
1028	0	0	0	0	0	0
1029	1	700	0	400	0	20
1030	2	2000	0	400	0	80
1031	2	3000	2000	500	0	50
1032	2	500	0	60	0	25
1033	1	200	0	80	0	30
1034	2	1500	200	800	500	40
1035	1	5000	5000	500	0	50
1036	3	5600	0	500	500	70
1037	5	350	0	60	20	70
1038	1	500	0	250	200	50
1039	2	50	0	100	0	10
1040	1	2000	1000	500	0	20
1041	2	250	0	150	0	10
1042	1	500	100	200	0	200
1043	3	0	350	500	0	25
1044	2	50000	15000	0	0	50
1045	0	0	0	100	0	10
1046	3	5000	6000	1500	0	200
1047	1	50	0	0	0	35
1048	2	10000	5000	2000	500	100
1049	2	1000	0	500	350	10
1050	1	500	1000	500	0	10
1051	3	300	0	4000	500	200
1052	2	5000	1000	1000	0	50
1053	2	1000	500	1000	0	20
1054	1	100	0	20	0	0
1055	1	2000	500	1000	500	20
1056	4	500	1000	1000	0	20
1057	2	500	0	500	0	20
1058	3	80000	50000	3000	1000	200
1059	2	1500	0	0	0	25
1060	2	300	0	5	0	10
1061	0	800	0	2000	500	10
1062	1	150	400	100	0	0
1063	1	0	0	0	0	5
1064	2	9000	2600	480	0	15
1065	1	1000	0	300	0	20
1066	2	10000	3200	5000	0	200
1067	1	100	0	200	0	10
1068	24	1000	4000	400	0	200
1069	1	2000	1000	500	0	20
1070	0	500	0	700	0	20
1071	2	2000	100	1000	0	10
1072	2	100	0	80	500	30
1073	1	300	0	200	0	15
1074	6	4500	0	750	500	30
1075	1	10000	0	100	0	5
1076	1	2000	0	200	0	10
1077	2	2000	300	1000	0	200
1078	0	3000	3000	200	0	0
1079	1	0	1000	400	0	30
1080	1	100	0	200	0	5
1081	3	100	0	1000	0	30
1082	3	5000	0	800	0	90
1083	1	200	0	70	0	10
1084	2	400	0	250	0	50
1085	2	2000	300	0	0	20
1086	4	5000	3000	1000	0	100
1087	1	100	100	200	200	10
1088	1	0	0	30	0	1
1089	5	5000	0	700	0	150
1090	2	1000	2000	250	0	100
1091	3	12000	0	800	500	100
1092	2	2000	0	500	0	40
1093	5	50000	10000	2000	0	200
1094	2	2000	5000	400	0	50
1095	2	2500	500	700	470	15
1096	1	100	0	450	0	10
1097	2	1000	0	2500	0	20
1098	3	1500	2000	480	0	35
1099	1	10000	0	200	0	80
1100	2	0	0	300	0	50
1101	5	2000	500	500	0	150
1102	18	15000	3900	5000	0	300
1103	2	1000	0	100	500	20
1104	4	0	0	500	0	10
1105	2	5000	0	3000	0	100
1106	1	250	0	800	300	5
1107	1	120	0	135	0	10
1108	2	5000	8000	1000	400	50
1109	1	10000	15000	5000	15000	20
1110	2	500	1000	200	0	15
1111	2	2000	4000	1000	1000	30
1112	0	8000	5000	500	0	0
1113	2	8000	700	450	100	50
1114	3	1500	600	500	0	30
1115	2	1000	0	500	0	50
1116	3	4000	1800	3000	0	80
1117	2	25	0	300	0	10
1118	1	400	0	100	0	15
1119	2	5000	0	2000	500	30
1120	12	5000	0	500	0	100
1121	5	2500	0	800	400	15
1122	2	300	0	200	90	25
1123	1	100	0	250	158	10
1124	2	1500	0	1000	600	30
1125	4	5000	0	1000	0	50
1126	4	30000	150000	2500	0	50
1127	4	5000	0	1500	500	100
1128	1	10000	3000	3000	100	100
1129	2	600	1000	800	0	0
1130	2	300	0	200	0	20
1131	1	300	0	70	0	15
1132	2	3000	3500	100	0	50
1133	5	3000	500	2500	0	120
1134	1	0	0	20	0	2
1135	2	20	0	30	0	10
1136	4	300	0	300	0	50
1137	0	500	0	1000	800	0
1138	2	4000	3000	3000	0	10
1139	4	10000	0	500	500	50
1140	2	150	0	100	0	30
1141	1	5000	0	200	0	15
1142	4	2500	1000	500	0	30
1143	0	0	0	0	0	0
1144	2	3000	1500	1000	0	50
1145	2	500	0	120	500	20
1146	5	7000	2000	1000	0	50
1147	3	4000	12000	50	0	0
1148	2	1000	0	0	0	50
1149	2	6000	8000	4000	0	35
1150	1	0	0	0	0	0
1151	3	5000	0	3000	250	30
1152	1	0	0	50	0	5
1153	2	1200	0	100	0	20
1154	5	5000	0	1500	400	100
1155	2	500	0	150	0	50
1156	5	200	0	500	0	100
1157	3	300	0	200	0	40
1158	2	200	0	180	0	30
1159	2	2000	0	4000	500	0
1160	3	2500	5000	150	0	150
1161	1	1000	5000	300	0	10
1162	14	3000	1600	940	0	60
1163	6	5000	1500	1000	500	200
1164	2	300	0	200	0	50
1165	1	0	0	60	0	3
1166	2	500	0	400	0	20
1167	3	5000	1000	1000	0	50
1168	3	4000	5400	1000	0	120
1169	3	12000	1500	500	0	60
1170	2	1000	0	1000	0	100
1171	1	200	100	250	0	20
1172	6	5000	2000	1500	0	150
1173	4	100	50	100	0	10
1174	2	5000	3000	1000	0	50
1175	2	150	500	500	200	100
1176	0	0	0	150	0	0
1177	3	2500	2500	1000	0	25
1178	3	50000	5000	1000	0	20
1179	3	3000	1600	300	500	15
1180	2	5000	1500	2000	0	20
1181	1	10000	3000	1500	100	0
1182	1	600	0	40	0	5
1183	2	1500	1000	700	0	600
1184	3	30000	0	3000	500	20
1185	3	5000	3500	2000	500	100
1186	3	150	0	100	0	20
1187	1	200	0	500	500	10
1188	1	1000	0	200	0	0
1189	2	20000	10000	3000	0	300
1190	2	300	0	150	500	60
1191	2	3000	600	500	0	20
1192	4	1000	0	700	0	60
1193	2	100	0	150	0	5
1194	2	1000	0	200	0	20
1195	2	5000	2000	200	0	50
1196	1	300	600	1000	0	10
1197	1	3000	0	500	0	10
1198	3	700	0	150	0	100
1199	4	1000	1590	1000	0	50
1200	2	10000	2000	300	0	100
1201	1	200	0	200	0	4
1202	2	100	0	400	0	10
1203	4	300	50	40	30	40
1204	12	600	0	400	0	20
1205	4	2000	300	300	0	100
1206	2	350	360	600	500	65
1207	12	30000	50000	1000	0	100
1208	2	2000	0	300	0	75
1209	2	2500	0	120	85	30
1210	2	4000	0	600	0	40
1211	1	500	0	1500	1000	0
1212	2	4000	1600	150	0	0
1213	5	2000	2000	3000	0	50
1214	3	3000	4500	1200	0	50
1215	3	5000	1000	3000	0	100
1216	2	250	0	500	0	25
1217	3	5000	300	800	400	170
1218	5	5500	650	40	0	40
1219	1	500	0	0	0	15
1220	2	5000	10000	3000	1500	50
1221	4	72000	0	3000	0	120
1222	2	500	0	500	0	20
1223	2	300	0	250	0	10
1224	1	5000	2000	400	0	50
1225	2	3000	0	500	100	40
1226	2	10000	2000	5000	1500	150
1227	2	500	0	0	0	50
1228	3	250	0	60	0	10
1229	1	250	250	150	0	10
1230	2	500	0	500	0	5
1231	1	1000	6500	250	0	20
1232	1	50	500	300	0	10
1233	2	4000	5000	1000	0	150
1234	1	50	0	250	500	10
1235	2	5000	0	600	0	20
1236	2	1000	950	3000	400	25
1237	2	500	0	100	70	20
1238	2	5000	1000	2500	500	50
1239	3	500	0	500	0	80
1240	5	200	300	300	100	10
1241	5	200	450	0	0	150
1242	3	500	0	1000	0	50
1243	1	100	0	500	0	50
1244	3	1000	0	500	0	30
1245	3	300	0	1000	0	20
1246	2	15000	20000	3000	0	50
1247	3	5000	500	6000	0	1000
1248	24	6000	450	1000	0	150
1249	3	5000	500	500	0	50
1250	2	5000	10000	200	0	10
1251	2	50	0	500	0	10
1252	3	2	2000	40	0	11
1253	1	1000	500	300	300	20
1254	2	2500	0	1200	0	150
1255	1	0	150	200	250	10
1256	1	50	0	200	0	40
1257	2	1000	500	900	0	30
1258	2	4000	1200	500	0	50
1259	3	500	0	1000	0	150
1260	1	5000	500	500	0	100
1261	4	12000	0	500	0	120
1262	4	0	300	0	0	20
1263	2	1000	0	200	150	20
1264	2	1000	0	50	0	5
1265	3	1000	0	50	0	100
1266	2	100	0	150	0	50
1267	3	50	0	300	0	25
1268	3	500	0	300	0	50
1269	4	100	0	50	0	20
1270	2	30000	10000	1500	0	250
1271	2	5000	2500	450	0	100
1272	2	2000	0	50	0	20
1273	2	500	0	200	0	10
1274	8	20000	0	500	0	50
1275	1	500	0	150	0	20
1276	3	625	65	156	0	30
1277	2	0	0	150	0	20
1278	3	15000	2500	4000	500	75
1279	2	10000	5000	2000	0	75
1280	2	450	0	149	0	40
1281	2	5000	0	500	100	50
1282	3	20000	5000	1500	500	100
1283	3	1800	900	800	0	40
1284	2	100	0	20	0	20
1285	2	6000	5000	500	500	5
1286	1	20	0	100	0	20
1287	3	3000	0	300	0	30
1288	0	4000	0	250	0	0
1289	7	2000	1500	1000	0	100
1290	4	1000	0	500	0	100
1291	2	2000	0	1000	1000	100
1292	1	5000	100	600	0	50
1293	2	2000	0	300	0	70
1294	3	5000	0	2000	0	80
1295	1	500	0	400	500	10
1296	3	5000	0	2500	500	50
1297	2	2000	0	300	0	50
1298	0	0	100	500	0	0
1299	1	0	0	400	370	0
1300	3	500	0	250	0	25
1301	3	1000	0	2000	500	100
1302	1	0	0	40	0	0
1303	6	5000	0	10000	0	300
1304	1	5000	0	1000	0	0
1305	2	2000	500	500	0	20
1306	2	1500	2500	1500	100	150
1307	2	8000	500	2500	500	100
1308	3	500	500	300	0	30
1309	6	5	5	500	500	300
1310	1	2000	0	500	100	20
1311	2	3500	500	500	1000	50
1312	5	2000	0	0	0	250
1313	4	50000	500	5000	0	60
1314	2	5000	500	1000	0	50
1315	2	100	0	20	0	5
1316	0	0	0	50	0	0
1317	6	3000	1200	2000	0	350
1318	1	300	0	100	0	10
1319	0	150	0	0	0	0
1320	5	2000	700	2500	500	70
1321	3	4000	500	1000	250	50
1322	5	250	0	500	0	50
1323	2	2000	1000	800	150	20
1324	2	4000	0	1000	150	50
1325	0	0	0	0	0	0
1326	1	4000	19000	2500	350	25
1327	2	1000	0	500	0	50
1328	3	2000	500	600	0	100
1329	7	1000	200	200	0	30
1330	2	2000	0	2000	0	100
1331	2	50000	14000	5000	0	200
1332	5	5000	1000	2000	0	50
1333	2	5000	5000	200	1	20
1334	1	500	0	800	0	15
1335	2	1000	800	1000	0	50
1336	5	0	0	300	0	30
1337	2	7000	1300	1000	0	40
1338	0	0	0	100	0	0
1339	3	10000	500	500	0	100
1340	2	4000	5000	3000	500	60
1341	3	200	0	500	0	30
1342	2	300	200	500	0	100
1343	2	150	200	120	0	20
1344	1	1200	0	300	500	3
1345	2	6000	0	80	0	40
1346	6	15000	0	500	0	50
1347	3	7500	2000	500	500	50
1348	4	5000	500	300	0	50
1349	4	5000	500	1000	0	200
1350	1	500	500	0	0	10
1351	2	0	0	700	300	20
1352	3	5000	1000	500	0	100
1353	2	20000	15000	2000	0	35
1354	2	150	0	150	0	0
1355	0	0	0	200	0	0
1356	4	3000	0	600	0	160
1357	1	100	0	650	415	10
1358	2	5000	0	500	0	50
1359	2	40000	15000	2000	0	50
1360	2	10000	0	500	0	100
1361	1	4500	0	3000	0	80
1362	2	2500	100	90	0	50
1363	3	5000	2000	1000	0	50
1364	0	0	0	0	0	0
1365	2	4000	3800	500	0	50
1366	2	2000	1500	600	0	50
1367	2	10000	5000	2000	0	10
1368	2	10000	2000	0	0	200
1369	2	2000	1500	850	0	50
1370	5	3000	2500	50	0	30
1371	2	1500	10000	500	200	10
1372	1	600	600	250	0	100
1373	4	850	0	2500	250	50
1374	0	0	0	200	0	0
1375	3	2000	50	250	0	20
1376	3	5000	2000	1000	400	150
1377	1	5000	0	1500	500	25
1378	1	1500	0	500	0	2
1379	0	0	0	2000	2000	10
1380	4	3500	3000	350	0	50
1381	1	2000	0	1000	500	10
1382	8	2000	3000	1000	0	50
1383	2	10	0	15	0	15
1384	2	500	0	1000	0	20
1385	4	0	0	20	500	20
1386	8	9000	2500	300	0	100
1387	2	3000	5000	1500	0	100
1388	1	250	0	250	0	10
1389	3	2000	0	500	0	50
1390	2	5000	0	500	0	5
1391	4	5000	1000	2000	0	100
1392	1	58	0	0	0	3
1393	2	500	350	0	0	100
1394	3	5000	0	1500	500	150
1395	1	0	100	400	310	10
1396	2	3000	500	300	300	50
1397	2	2200	6000	3000	460	25
1398	8	500	0	100	0	30
1399	2	400	0	500	0	50
1400	1	1000	500	500	0	0
1401	5	0	0	500	0	10
1402	1	100	0	200	200	10
1403	2	500	0	230	0	0
1404	2	500	500	2000	500	20
1405	0	200	0	0	0	6
1406	1	100	0	200	0	10
1407	3	1000	100	300	0	15
1408	2	50000	600	500	0	5
1409	2	1000	0	200	0	10
1410	1	2000	1000	500	1000	10
1411	3	5000	0	1000	0	100
1412	3	5000	3000	800	0	150
1413	1	200	150	300	200	10
1414	1	200	100	400	0	8
1415	1	300	0	150	0	5
1416	4	300	0	120	0	150
1417	5	200	300	200	0	6
1418	3	3000	450	500	0	20
1419	1	2500	600	300	200	15
1420	2	1000	0	1000	0	100
1421	1	5400	2300	2700	320	50
1422	1	0	0	50	0	10
1423	2	3500	600	250	0	40
1424	2	500	0	1000	500	50
1425	2	700	3000	200	0	40
1426	5	11500	9000	1000	400	100
1427	2	3000	2000	1000	0	50
1428	1	0	0	150	200	5
1429	2	10000	0	600	0	100
1430	2	200	150	300	0	20
1431	5	300	0	100	0	50
1432	2	500	0	0	0	50
1433	0	500	1000	200	0	0
1434	3	15000	3000	0	0	20
1435	1	500	500	50	50	10
1436	3	5000	0	1000	0	40
1437	4	2000	250	500	0	30
1438	2	46000	1500	250	0	15
1439	4	500	250	500	0	100
1440	3	20000	0	2000	0	500
1441	0	100	600	20	0	0
1442	2	500	0	1500	0	30
1443	2	3000	0	2000	500	50
1444	6	15000	0	5000	500	100
1445	2	3000	0	1000	500	80
1446	2	200	0	500	500	20
1447	2	5000	10000	100	0	50
1448	2	2000	1000	500	500	50
1449	3	1000	0	1500	0	50
1450	2	600	200	250	50	35
1451	6	10000	5000	3000	0	300
1452	6	15000	700	2000	0	100
1453	2	5000	0	1000	500	200
1454	8	1000	200	300	0	500
1455	3	1500	3000	400	0	50
1456	2	5000	1000	1000	0	10
1457	1	2000	0	100	0	60
1458	1	600	0	800	300	25
1459	2	1000	300	1500	0	30
1460	2	2500	0	500	0	15
1461	2	1500	0	15000	500	50
1462	5	35000	600	500	500	300
1463	2	5000	0	800	500	10
1464	4	4000	0	2000	0	60
1465	7	5500	2750	1200	50	50
1466	4	5500	650	600	500	80
1467	1	5000	500	8000	0	100
1468	3	22000	12000	7000	0	200
1469	1	0	0	500	0	0
1470	1	800	0	60	0	25
1471	5	0	0	1000	50	10
1472	3	200	0	500	0	30
1473	1	0	0	200	0	3
1474	1	1500	0	800	0	80
1475	0	0	3000	2000	0	0
1476	2	800	0	120	0	30
1477	3	80	80	80	88	80
1478	2	3	350	60	0	20
1479	2	300	0	50	0	20
1480	1	500	250	300	0	60
1481	1	1500	700	500	500	20
1482	5	1000	0	0	100	30
1483	1	500	0	500	200	5
1484	2	5000	500	3000	0	100
1485	2	8000	400	500	0	25
1486	4	5000	2000	2000	0	100
1487	3	10000	900	2000	300	20
1488	3	2000	0	500	0	60
1489	1	0	0	500	0	5
1490	2	10000	0	300	300	30
1491	2	4000	0	500	0	25
1492	1	2000	50	1000	500	30
1493	4	4000	300	500	0	70
1494	2	1200	200	250	0	30
1495	1	500	0	700	0	20
1496	5	3000	1000	1000	500	100
1497	0	0	0	0	0	0
1498	3	1000	0	500	300	30
1499	2	300	0	600	0	20
1500	1	5000	0	1000	400	15
1501	1	4000	800	500	200	40
1502	3	1000	0	500	100	75
1503	0	0	0	100	0	0
1504	1	10000	0	1500	250	100
1505	3	200	350	200	0	20
1506	1	1000	0	350	0	10
1507	2	600	0	0	0	0
1508	12	2000	250	500	500	100
1509	4	10000	0	700	200	30
1510	2	800	25	750	350	15
1511	1	1000	650	500	0	25
1512	3	8000	3000	2000	250	100
1513	2	1000	0	500	0	10
1514	2	0	0	650	0	50
1515	2	100	0	400	0	50
1516	4	7500	0	500	0	30
1517	2	5000	0	500	0	50
1518	2	5000	1500	1000	500	25
1519	2	2000	500	500	0	100
1520	3	10000	2000	2000	0	300
1521	3	0	150	100	0	40
1522	3	5000	2000	800	0	70
1523	3	3000	1500	500	0	100
1524	6	40000	0	500	200	40
1525	5	5000	5000	1000	500	200
1526	2	1000	0	200	0	30
1527	1	500	500	100	0	20
1528	1	300	0	200	0	30
1529	2	2000	5000	1000	0	15
1530	1	2000	5000	1000	0	100
1531	6	1200	200	500	0	120
1532	2	5000	0	0	0	25
1533	3	1000	0	1000	500	75
1534	3	250	0	3500	500	20
1535	2	2900	0	375	0	70
1536	3	5000	3000	1000	1000	200
1537	1	500	100	0	0	10
1538	3	0	2500	1000	0	80
1539	6	0	0	200	0	30
1540	2	1000	0	0	0	50
1541	3	6000	0	100	0	60
1542	2	250	0	100	0	30
1543	4	50000	0	2000	0	150
1544	7	800	0	450	0	70
1545	4	1500	249	30	0	15
1546	0	0	0	0	0	0
1547	2	0	0	200	0	20
1548	6	7000	0	300	500	30
1549	3	3000	0	1000	0	20
1550	3	200	0	200	0	25
1551	3	0	0	250	0	1
1552	0	0	0	0	0	0
1553	4	1000	1000	1000	0	50
1554	2	3000	0	500	0	15
1555	4	2500	750	650	260	75
1556	0	300	0	5	0	0
1557	4	1500	0	0	0	100
1558	2	5000	0	1000	0	80
1559	1	1500	0	500	250	25
1560	3	3000	5000	250	0	50
1561	2	5000	800	500	300	20
1562	3	0	800	1500	0	20
1563	1	200	0	300	0	10
1564	2	1000	300	500	0	80
1565	4	4000	500	2000	300	100
1566	2	800	0	80	0	12
1567	0	2000	500	200	0	5
1568	2	500	800	500	0	10
1569	4	300	8000	3000	0	15
1570	3	1000	0	0	0	20
1571	4	1500	2500	600	500	10
1572	2	5000	2000	500	0	25
1573	2	5000	0	6000	2500	10
1574	0	10000	0	100	0	0
1575	2	6000	38000	500	300	100
1576	1	400	0	1000	0	0
1577	4	10000	3000	600	0	40
1578	2	0	500	150	0	2
1579	6	150	20	200	0	30
1580	4	20000	1000	5000	0	100
1581	3	1000	600	50	0	30
1582	1	150	0	600	0	4
1583	5	3500	0	300	0	60
1584	2	40000	1000	4000	1000	10
1585	2	500	0	500	500	100
1586	5	3000	4500	1500	0	25
1587	1	500	0	500	0	10
1588	2	6000	0	300	0	20
1589	1	2000	0	400	0	10
1590	3	0	0	200	0	30
1591	2	6000	5000	1000	0	150
1592	5	50	20	60	0	2
1593	3	100	0	200	0	50
1594	2	3000	0	200	0	25
1595	1	5000	0	2500	1000	20
1596	2	5000	2000	2500	750	50
1597	2	1000	0	300	0	10
1598	3	3000	500	600	0	60
1599	2	500	0	250	500	30
1600	8	10000	0	1500	500	50
1601	1	150	250	300	0	1
1602	4	5000	0	1000	0	50
1603	1	1000	500	300	0	20
1604	5	200	0	300	0	50
1605	2	2500	3500	700	500	150
1606	2	200	2500	500	0	50
1607	2	500	0	1000	0	5
1608	5	2500	1000	1000	0	50
1609	2	3000	700	500	200	100
1610	1	300	0	500	200	25
1611	2	8000	4000	3500	0	150
1612	2	6000	0	2500	0	10
1613	2	50000	0	2000	0	100
1614	2	1500	500	1000	0	5
1615	2	8000	3000	1000	500	100
1616	1	500	0	100	0	5
1617	2	3500	0	360	0	100
1618	0	0	0	0	0	0
1619	2	300	0	0	500	2
1620	2	40000	12000	4000	0	50
1621	3	500	0	500	0	20
1622	2	5000	0	1000	0	20
1623	2	10000	0	110	0	30
1624	0	0	0	0	0	0
1625	1	100	100	400	0	20
1626	2	500	0	100	0	10
1627	2	3000	800	200	0	50
1628	6	0	0	250	135	15
1629	1	2000	0	500	0	5
1630	2	1200	0	20	0	20
1631	2	1000	0	1000	350	50
1632	2	2000	2000	350	1000	70
1633	1	5000	1500	3000	250	100
1634	0	12000	12000	100	0	10
1635	3	1000	0	500	250	50
1636	4	1000	2500	6000	0	25
1637	1	500	1000	75	0	20
1638	3	1000	0	500	500	50
1639	5	1000	5000	200	0	10
1640	1	2000	0	300	500	40
1641	5	700	0	400	0	80
1642	2	1000	0	2000	0	0
1643	1	0	500	250	0	3
1644	2	500	2000	250	0	30
1645	2	500	0	500	0	20
1646	2	2000	150	100	0	20
1647	2	5000	500	200	0	100
1648	1	200	0	550	0	20
1649	1	100	250	200	0	15
1650	2	0	0	800	0	14
1651	3	1500	0	1000	0	15
1652	1	500	0	200	0	10
1653	4	2000	0	500	0	50
1654	3	5000	0	500	0	30
1655	2	450	0	250	200	50
1656	5	700	0	300	0	75
1657	1	3000	3000	800	0	20
1658	1	1000	300	600	600	20
1659	5	5000	0	1850	0	40
1660	3	400	0	500	0	100
1661	1	12000	2000	400	0	10
1662	1	2000	0	1500	0	20
1663	5	10000	3000	5000	1000	100
1664	1	5000	0	500	500	10
1665	3	2000	3000	500	60	50
1666	15	2000	1500	1000	0	150
1667	1	30	50	5	0	1
1668	4	5000	3000	500	0	50
1669	4	500	0	0	0	50
1670	2	500	0	100	250	100
1671	3	500	0	200	0	20
1672	4	400	0	500	0	30
1673	2	3000	0	500	100	100
1674	2	1000	0	800	500	20
1675	2	5000	1500	3000	500	50
1676	2	2000	500	100	0	20
1677	1	100	200	250	0	10
1678	1	1000	7000	600	400	5
1679	1	500	0	50	0	20
1680	5	25000	5000	400	0	120
1681	5	100	0	200	0	20
1682	3	5000	1500	1000	0	200
1683	4	2000	0	1000	150	100
1684	3	100	0	20	0	20
1685	12	30000	10000	20000	500	300
1686	12	5000	0	300	160	200
1687	2	1200	1200	400	0	40
1688	2	250	190	500	0	15
1689	1	4000	0	200	0	10
1690	1	1500	3000	500	200	50
1691	2	1000	150	200	0	100

## Sheet: Farm level cost
Number	Value_Bales_hay_or_fodder_lost	Value_additional_replacement_bales	Other_cost	Value_stored_stock_feed_damaged	Value_production_loss	Value_stored_seed_damaged	Expenditure_additional_seeds	Percentage_grain_rejected	Value_grain_rejected	Time_resowing	Barley_ha	Wheat_ha	Oats_ha	Canola_ha	Safflower_ha	Chickpeas_ha	Faba_bean_ha	Field_pea_ha	Lentils_ha	Lupin_ha	Vetch_ha	Cotton_ha	Horticulture_ha	Rice_ha	Sorghum_ha	Pasture_ha	Pecentage_crop_yield_loss	Expenditure_farm_equipment_repair	Expenditure_equipment_hire	Expenditure_anticoagulant	Rebate_anticoagulant	Expenditure_ zn_phosphide	Rebate_zn_phosphide	Expenditure_cleaning_farm buildings_and_ equipment
1	6000	12000	0	25000	30000	5000	0	0	0	10	200	500	0	0	0	0	0	0	0	0	0	0	0	0	0	0	20	2000	0	500	0	800	0	250
2	2400	0	0	20000	0	10000	0	0	0	0	0	60	0	0	0	0	0	0	0	60	60	0	0	0	0	0	3	5000	0	2000	0	500	0	200
3	206250	206250	4230	0	7500	0	3425	0	0	2	0	475	0	0	0	0	0	0	0	0	0	0	0	0	0	0	25	2350	0	525	0	0	0	1870
4	0	0	0	200	0	0	0	0	0	0	0	0	0	0	0	0	0	0	0	0	0	0	0	0	0	0	0	0	0	0	0	0	0	0
5	0	0	0	30	0	0	0	0	0	0	0	0	0	0	0	0	0	0	0	0	0	0	0	0	0	0	0	200	0	100	0	0	0	50
6	0	0	3000	600	1000	300	0	0	0	0	20	0	0	0	0	0	0	0	10	0	20	0	0	0	20	0	25	500	0	200	0	0	0	200
7	0	0	0	7000	10000	0	0	0	0	1	5	250	10	250	0	0	0	0	0	0	0	0	0	0	0	0	15	10000	0	3500	1500	0	0	500
8	11000	22000	2000	5000	10000	0	0	0	0	0	0	0	0	0	0	0	0	0	0	0	0	0	0	0	0	0	0	5000	1500	2500	0	0	0	1000
9	0	0	0	0	0	0	0	0	0	0	0	0	0	0	0	0	0	0	0	0	0	0	0	0	0	0	0	2000	0	0	0	0	0	500
10	0	0	5000	0	10000	0	0	0	0	0	0	0	0	0	0	0	0	0	0	0	0	0	0	0	0	0	0	500	0	0	0	850	500	130
11	50000	0	0	10000	50000	0	0	0	0	0	0	0	0	0	0	0	0	0	0	0	0	0	0	0	0	0	0	10000	0	7000	2000	0	0	2000
12	4000	0	160000	10000	30000	0	0	0	0	0	261	623	0	199	0	152	100	0	0	0	0	0	0	0	0	0	2	25000	1500	2000	0	3500	500	500
13	0	0	2500	30000	40000	2000	0	0	0	0	80	400	80	0	0	0	0	0	0	80	0	0	0	0	0	0	20	5000	0	1050	50	0	0	500
14	0	0	0	0	1000	0	0	0	0	0	0	0	0	0	0	0	0	0	0	0	0	0	0	0	0	0	0	500	0	950	250	0	0	300
15	20000	20000	0	200	5000	0	0	0	0	0	0	0	0	0	0	0	0	0	0	0	0	0	0	0	0	0	0	1000	0	1200	0	0	0	200
16	0	0	0	0	0	0	0	0	0	0	0	0	0	0	0	0	0	0	0	0	0	0	5	0	0	0	22	2000	0	150	0	0	0	0
17	0	0	0	0	0	0	0	0	0	0	0	60	0	0	0	60	0	0	0	60	0	0	0	0	0	0	5	0	0	0	0	0	0	0
18	0	0	0	2000	0	0	0	0	0	0	0	0	0	0	0	0	0	0	0	0	0	0	0	0	0	0	0	0	0	200	0	0	0	0
19	0	0	200	0	3000	0	0	0	0	0	0	0	0	0	0	0	0	0	0	0	0	0	0	0	0	0	0	1500	0	400	0	0	0	450
20	0	0	0	0	0	500	0	0	0	0	0	0	1000	0	0	0	0	0	0	0	0	0	0	0	0	0	30	0	0	5000	0	0	0	5000
21	0	0	0	0	0	0	0	20	20000	0	0	7500	0	0	0	3750	3750	0	0	0	0	0	0	0	0	0	21	20000	0	20000	0	20000	0	0
22	0	0	0	30000	250000	12000	0	0	0	0	0	2400	0	0	0	0	0	0	0	0	0	0	0	0	0	0	20	50000	25000	10000	0	0	0	5000
23	150000	50000	20000	200000	100000	0	0	0	0	0	120	330	0	0	0	330	0	0	0	0	0	0	0	0	0	0	20	5000	5000	2000	0	15000	0	1000
24	0	0	0	0	0	0	0	0	0	0	0	0	0	0	0	0	0	0	0	0	0	0	0	0	0	0	0	5000	0	3000	0	5000	0	1000
25	0	0	0	0	0	0	0	0	0	0	0	0	0	0	0	0	0	0	0	0	0	0	0	0	0	0	0	0	0	0	0	0	0	0
26	0	0	10000	0	0	10000	25000	0	0	4	200	800	0	0	0	0	0	0	0	0	0	0	0	0	0	0	35	5000	0	1500	0	5000	0	2000
27	7000	7000	15000	5000	30000	0	0	0	0	0	0	0	0	0	0	0	0	0	0	0	0	0	0	0	0	0	0	3500	0	2500	1000	0	0	0
28	30000	0	0	250000	0	0	0	0	0	0	0	0	0	0	0	0	0	0	0	0	0	0	0	0	0	0	0	0	0	2000	0	0	0	100
29	2500	2500	0	2500	2500	0	0	0	0	0	0	0	0	0	0	0	0	0	0	0	0	0	0	0	0	0	0	2000	0	3000	0	0	0	1500
30	0	0	0	1000	1000	3000	0	0	0	0	0	0	0	0	0	0	0	0	0	0	0	0	5	0	0	0	63	4000	0	0	0	0	0	2000
31	1000	1000	0	1000	10000	0	0	0	0	5	0	0	50	0	0	0	0	0	0	0	0	0	0	0	0	0	60	2000	0	0	0	0	0	500
32	4800	2400	0	3000	15000	5000	0	0	0	0	150	100	80	0	0	0	0	0	0	0	0	0	0	0	0	0	20	15000	0	800	0	500	100	500
33	950	950	0	1000	0	0	0	0	0	0	0	0	0	0	0	0	0	0	0	0	0	0	0	0	0	0	0	2000	0	750	450	0	0	400
34	4000	0	0	0	0	0	0	0	0	0	0	0	0	0	0	0	0	0	0	0	0	0	0	0	0	0	0	0	0	0	0	0	0	0
35	0	0	450	200	200	0	0	0	0	0	0	0	0	0	0	0	0	0	0	0	0	0	0	0	0	0	0	500	0	200	0	0	0	50
36	17500	17500	0	0	20000	10000	0	0	0	0	100	200	50	100	0	0	0	0	0	0	50	0	0	0	0	0	15	5500	0	1500	0	2550	0	1500
37	0	0	0	0	0	0	0	0	0	0	400	190	0	500	0	0	0	0	0	0	0	0	0	0	0	0	25	0	0	200	0	0	0	50
38	0	0	0	0	0	0	0	0	0	0	0	0	12	0	0	0	0	0	0	0	0	0	0	0	0	0	20	0	0	750	250	250	250	500
39	0	0	0	20	0	300000	0	0	0	6	500	500	0	500	0	0	0	0	0	500	0	0	0	0	0	0	20	3000	0	3000	0	5000	0	500
40	400000	400000	0	3000	20000	0	0	0	0	24	0	0	0	0	0	0	0	0	0	0	0	500	0	0	0	0	21	10000	50000	500	0	5200	200	600
41	0	0	0	0	0	1500	0	0	0	2	0	0	60	0	0	0	0	0	0	0	0	0	0	0	0	0	25	20000	0	2000	0	0	0	2000
42	0	0	0	0	10000	0	0	0	0	0	0	0	0	0	0	0	0	0	0	0	0	0	0	0	0	0	0	0	0	3000	0	0	0	2550
43	0	0	0	10000	30000	0	10000	0	0	0	50	0	40	0	0	0	0	20	0	0	0	0	0	0	0	0	25	0	3000	1000	0	0	0	2000
44	625	1250	0	500	5000	0	0	0	0	0	0	0	0	0	0	0	0	0	0	0	0	0	0	0	0	0	0	2500	0	250	0	0	0	500
45	0	0	0	0	0	0	0	0	0	0	0	0	0	0	0	0	0	0	0	0	0	0	0	0	0	0	0	23000	13000	2300	0	2800	0	0
46	36000	3600	2500	5000	10000	0	0	0	0	0	0	0	0	0	0	0	0	0	0	0	0	0	0	0	0	0	0	3000	0	1000	0	0	0	2000
47	1280	1280	0	150	0	0	0	0	0	0	0	0	0	0	0	0	0	0	0	0	0	0	0	0	0	0	0	5000	0	50	0	0	0	200
48	0	0	0	0	0	0	0	0	0	0	0	0	0	0	0	0	0	0	0	0	0	0	0	0	0	0	0	0	0	250	0	0	0	250
49	0	0	0	0	44	280	0	46	500	4	0	80	0	0	0	80	0	80	0	0	0	80	0	80	0	0	20	200	180	30	0	0	0	600
50	850	850	0	850	0	0	0	0	0	0	0	0	0	0	0	0	0	0	0	0	0	0	0	0	0	0	0	1000	0	300	0	0	0	100
51	0	0	0	50000	0	0	0	0	0	0	0	0	0	100	0	0	0	0	0	0	0	0	0	0	0	0	20	20000	0	5000	0	2000	1000	10000
52	5000	0	0	5000	0	0	0	0	0	0	0	0	0	100	0	0	0	0	0	0	0	0	0	0	0	0	50	0	0	0	0	500	500	0
53	3000	3000	100	3000	0	100	0	0	0	0	0	0	40	0	0	0	0	0	0	0	0	0	0	0	0	0	20	500	0	3000	1000	0	0	500
54	150000	150000	550	0	0	0	0	0	0	0	0	0	0	0	0	0	0	0	0	0	0	0	0	0	0	0	0	0	0	2000	0	0	0	1000
55	0	0	0	0	1000	0	0	0	0	0	0	0	0	0	0	0	0	0	0	0	0	0	0	0	0	0	0	4000	0	500	0	200	0	100
56	10000	4000	0	200	10000	50000	0	0	0	10	0	0	0	0	0	0	0	0	0	0	0	0	50	0	0	0	20	10000	50000	5000	0	0	0	5000
57	0	0	0	0	0	0	10000	0	0	2	0	0	0	0	0	0	0	0	0	0	0	0	10	0	0	0	20	8000	0	3000	0	1200	0	2000
58	40000	20000	0	25000	50000	10000	0	0	0	8	50	100	60	0	0	0	0	0	0	50	0	0	0	0	0	0	40	3000	0	800	0	70	0	1200
59	200	0	0	0	0	0	0	0	0	0	0	0	0	0	0	0	0	0	0	0	0	0	0	0	0	0	0	0	0	140	140	0	0	0
60	2500	0	0	0	0	0	0	0	0	0	0	0	50	0	0	0	0	0	0	0	0	0	0	0	0	0	30	0	0	0	0	100	0	100
61	0	0	0	0	0	1000	10000	5	500	0	1000	1000	0	1200	0	1200	1600	0	0	0	0	0	0	0	0	0	20	0	10	10000	0	10000	0	0
62	0	0	0	0	0	0	140000	0	0	5	800	1200	500	2500	0	0	0	0	0	0	0	0	0	0	500	0	20	50000	0	20000	0	200000	0	15000
63	0	0	0	10000	0	0	0	0	0	1	500	1250	0	1250	0	0	0	0	0	0	0	0	0	0	0	0	2	5000	0	5250	250	0	0	1000
64	36000	90000	0	5000	5000	5000	0	0	0	0	20	20	0	0	0	0	0	0	0	0	0	0	0	0	0	0	30	2000	5000	3000	0	2150	150	500
65	50	50	0	300	5000	0	0	0	0	0	0	0	0	0	0	0	0	0	0	0	0	0	0	0	0	0	0	0	0	0	0	0	0	0
66	5000	3000	0	6000	0	0	0	0	0	0	0	0	0	0	0	0	0	0	0	0	0	0	0	0	0	0	0	200	0	200	0	0	0	300
67	170000	170000	0	170000	100000	0	0	0	0	4	0	800	0	0	0	0	0	0	0	0	0	0	0	0	0	0	30	10000	0	2000	0	5000	0	1000
68	1350	810	2250	500	0	0	0	0	0	0	0	0	0	0	0	0	0	0	0	0	0	0	0	0	0	0	0	2000	0	250	0	0	0	1000
69	100000	40000	0	0	0	500	0	0	0	0	0	0	100	0	0	0	0	0	0	0	0	0	0	0	0	0	20	0	0	300	0	0	0	200
70	300	900	0	0	2	0	0	0	0	0	0	0	0	0	0	0	0	0	0	0	0	0	0	0	0	0	0	0	0	0	0	0	0	0
71	750	750	0	0	0	0	0	0	0	0	0	0	0	0	0	0	0	0	0	0	0	0	0	0	0	0	0	1500	0	1500	500	0	0	500
72	34000	34000	0	30000	20000	1000	0	0	0	0	0	0	0	0	0	0	0	2	0	0	0	0	0	0	0	0	25	5000	0	3000	0	0	0	5000
73	0	0	0	0	0	0	0	0	0	0	0	0	0	0	0	0	0	0	0	0	0	0	3	0	0	0	25	1000	0	550	50	0	0	500
74	50000	20000	40000	80000	10000	0	0	0	0	0	0	0	0	0	0	0	0	0	0	0	0	0	0	0	0	0	0	15000	0	1500	0	0	0	15000
75	946	880	0	230	0	0	0	0	0	0	0	0	0	0	0	0	0	0	0	0	0	0	0	0	0	0	0	650	0	0	0	0	0	80
76	60	30	250	200	400	500	450	0	0	1	0	1	0	0	0	0	0	0	0	0	0	0	0	0	0	0	15	500	0	0	0	0	0	550
77	5250	7000	0	1000	3000	0	0	0	0	0	0	0	0	0	0	0	0	0	0	0	0	0	0	0	0	0	0	200	0	300	0	0	0	300
78	4000	5000	0	450	10000	500	900	0	0	12	160	100	40	0	0	0	0	0	0	0	0	0	0	0	0	0	20	4000	0	8000	0	1000	0	400
79	9800	8400	4500	35000	180000	0	0	0	0	0	1000	500	1000	0	0	0	0	0	0	0	0	0	0	0	0	0	20	130000	28000	2600	0	3300	0	500
80	3750	7500	0	10000	50000	0	0	0	0	0	0	0	0	0	0	0	0	0	0	0	0	0	0	0	0	0	0	0	0	500	0	0	0	0
81	30000	0	0	30000	10000	0	0	0	0	0	0	0	0	0	0	0	0	0	0	0	0	0	0	0	0	0	0	5000	0	1500	500	0	0	500
82	600	3000	0	0	2000	0	0	0	0	0	0	0	0	0	0	0	0	0	0	0	0	0	0	0	0	0	0	0	0	300	0	0	0	0
83	0	0	0	0	0	0	0	0	0	0	0	0	0	0	0	0	0	0	0	0	0	0	0	0	0	0	0	0	0	1150	150	0	0	300
84	15000	30000	0	2000	100000	10000	1000	0	0	8	0	0	100	0	0	0	0	0	0	0	10	0	0	0	0	0	15	1000	500	2000	0	200	0	1000
85	750	750	0	1500	0	0	0	0	0	0	0	0	0	0	0	0	0	0	0	0	0	0	0	0	0	0	0	1000	0	0	0	0	0	100
86	20250	45000	0	25000	25000	10000	0	0	0	0	0	200	0	0	0	0	0	0	0	100	0	0	0	0	0	0	10	10000	1000	3000	0	0	0	1000
87	0	0	0	20000	0	0	0	0	0	0	30	30	30	0	0	0	0	0	0	0	0	0	0	0	0	0	40	35000	0	2000	0	300	0	2000
88	7000	7000	0	5000	0	0	0	0	0	0	0	0	0	0	0	0	0	0	0	0	0	0	0	0	0	0	0	5000	0	5000	0	1500	0	7000
89	0	0	0	0	0	0	0	0	0	0	0	0	0	0	0	0	0	0	0	0	0	0	0	0	0	0	0	25000	0	7500	0	6000	0	5000
90	0	0	0	10000	0	1000	0	0	0	6	0	0	200	0	0	0	0	0	0	0	0	0	0	0	0	0	20	5000	0	2000	0	1000	0	2000
91	0	0	0	0	0	0	0	0	0	0	0	0	0	0	0	0	0	0	0	0	0	0	0	0	0	0	0	5000	1000	1200	200	200	0	1
92	0	0	0	0	0	3000	0	45	50	9	200	200	0	200	0	0	0	0	0	0	200	0	0	0	0	0	0	3000	0	1000	0	800	0	50
93	0	40	0	0	2000	0	0	0	0	0	0	0	0	0	0	0	0	0	0	0	0	0	0	0	0	0	0	1000	0	100	0	0	0	1000
94	10000	0	0	2000	3000	0	0	0	0	0	0	0	0	0	0	0	0	0	0	0	0	0	0	0	0	0	0	0	0	2000	0	500	0	500
95	21000	14000	1000	15000	1000	2000	2700	0	0	3	15	0	20	0	0	0	0	0	0	5	0	0	0	0	5	0	30	5000	0	1100	350	850	350	700
96	4500	4500	0	3000	1000	0	0	0	0	0	0	0	0	0	0	0	0	0	0	0	0	0	0	0	0	0	0	300	0	150	0	0	0	150
97	30000	45000	14000	40000	80000	0	0	0	0	0	0	0	0	0	0	0	0	0	0	0	0	0	0	0	0	0	0	10000	0	5000	0	500	0	5000
98	0	0	0	0	0	0	0	0	0	0	0	0	0	0	0	0	0	0	0	0	0	0	0	0	0	0	0	0	0	1000	0	0	0	0
99	0	0	0	0	0	0	0	0	0	5	0	0	0	0	0	0	0	0	0	0	0	50	0	0	0	0	5	50000	70000	5000	0	10000	0	4000
100	0	0	0	200	200	0	0	0	0	0	0	0	0	0	0	0	0	0	0	0	0	0	0	0	0	0	0	0	0	800	500	0	0	200
101	0	0	0	2000	5000	0	0	0	0	0	0	0	0	0	0	0	0	0	0	0	0	0	0	0	0	0	0	1000	0	500	0	0	0	100
102	0	0	0	0	0	1000	0	0	0	10	200	500	0	300	0	0	0	0	0	0	0	0	0	0	0	0	15	10000	2000	500	0	7000	0	1000
103	0	0	0	0	0	0	0	0	0	0	0	0	0	0	0	0	0	0	0	0	0	0	0	0	0	0	0	0	0	500	0	0	0	0
104	5000	0	0	0	0	0	2300	0	0	0	0	0	50	0	0	0	0	0	0	0	0	0	0	0	0	0	25	6000	0	2000	0	0	0	0
105	0	0	0	0	0	0	0	0	0	0	0	0	0	0	0	0	0	0	0	0	0	0	0	0	0	0	0	200	0	0	0	0	0	300
106	0	0	0	0	300	0	0	0	0	4	0	65	0	0	0	0	0	0	0	0	0	0	0	0	0	0	25	50000	0	2000	0	0	0	1000
107	10000	8000	400	30	100	100000	3000	20	500	10	3	10	0	0	0	0	0	0	0	0	0	6	0	0	0	0	26	50000	6000	215	15	315	15	300
108	0	0	0	0	0	0	0	0	0	0	0	0	0	0	0	0	0	0	0	0	0	0	0	0	0	0	0	1000	0	750	0	0	0	200
109	0	0	10000	2000	0	0	0	0	0	0	0	0	0	0	0	0	0	0	0	0	0	0	0	0	0	0	0	5000	0	10000	0	5000	0	2000
110	3250	6500	0	0	0	500	0	0	0	0	0	0	0	0	0	0	0	0	0	0	0	0	50	0	0	0	63	5000	0	6000	0	0	0	500
111	900	900	0	500	500	0	0	0	0	0	0	0	0	0	0	0	0	0	0	0	0	0	0	0	0	0	0	100	0	150	100	0	0	50
112	0	0	0	0	0	0	0	0	0	0	0	0	0	0	0	0	0	0	0	0	0	0	0	0	0	0	0	0	0	0	0	0	0	0
113	400	400	0	400	150	0	0	0	0	0	0	0	0	0	0	0	0	0	0	0	0	0	0	0	0	0	0	0	0	200	0	0	0	0
114	35295	187335	65	123	65	0	0	0	0	0	0	0	0	0	0	0	0	0	0	0	0	0	0	0	0	0	0	65	345	830	65	432	0	54
115	7650	3375	0	63000	45000	56000	0	0	0	5	23	0	0	10	0	0	0	0	0	0	0	0	2	0	11	0	23	100000	12000	375	0	425	0	3800
116	3200	3200	6200	2600	0	0	0	0	0	0	0	0	0	0	0	0	0	0	0	0	0	0	0	0	0	0	0	3000	0	2000	0	0	0	1000
117	0	0	0	0	6000	0	0	0	0	0	0	0	0	0	0	0	0	0	0	0	0	0	0	0	0	0	0	0	0	500	0	0	0	0
118	1920	1920	1800	3000	15000	0	0	0	0	0	0	0	0	0	0	0	0	0	0	0	0	0	0	0	0	0	0	500	0	3500	0	0	0	1000
119	250	250	0	250	0	0	0	0	0	0	0	0	0	0	0	0	0	0	0	0	0	0	0	0	0	0	0	2500	0	500	0	0	0	200
120	8000	12000	24000	10000	30000	0	0	0	0	0	0	0	0	0	0	0	0	0	0	0	0	0	0	0	0	0	0	100000	5000	5250	250	4250	250	10000
121	900	0	0	150000	100000	5000	0	0	0	0	600	1800	0	0	0	0	0	0	0	0	0	0	0	0	0	0	10	1500	0	4000	0	4000	0	500
122	0	0	0	0	15000	0	0	0	0	0	0	150	0	0	0	0	0	0	0	0	0	0	0	0	0	0	5	5000	0	2000	1000	0	0	2000
123	0	0	0	0	0	0	0	0	0	0	0	0	0	0	0	0	0	0	0	0	0	0	0	0	0	0	0	3000	0	1000	0	0	0	0
124	4250	4250	0	0	10000	0	0	0	0	0	0	0	0	0	0	0	0	0	0	0	0	0	0	0	0	0	0	2000	0	1000	0	1500	0	1000
125	100	0	0	0	0	0	0	0	0	0	0	0	0	0	0	0	0	0	0	0	0	0	0	0	0	0	0	500	0	50	0	0	0	0
126	0	0	0	0	0	0	0	0	0	0	0	0	0	0	0	0	0	0	0	0	0	0	0	0	0	0	0	400	0	1000	0	0	0	1000
127	0	0	0	0	0	0	0	0	0	0	0	0	0	0	0	0	0	0	0	0	0	0	0	0	0	0	0	1000	0	3000	0	0	0	500
128	0	0	0	0	0	0	0	0	0	0	0	0	0	0	0	0	0	0	0	0	0	0	0	0	0	0	0	2000	0	3000	0	0	0	500
129	0	0	1000	100	0	0	0	0	0	0	0	0	0	0	0	0	0	0	0	0	0	0	0	0	0	0	0	0	0	1500	500	0	0	500
130	1250	0	0	1000	0	500	0	0	0	0	100	600	0	200	0	400	200	0	0	0	0	0	0	0	0	0	25	5000	3200	2000	0	2000	0	200
131	5000	0	0	500	3000	500	0	0	0	0	0	17	0	0	0	0	0	0	0	0	0	0	0	0	0	0	1	0	0	750	0	0	0	1000
132	450	450	0	450	0	0	0	0	0	0	0	0	0	0	0	0	0	0	0	0	0	0	0	0	0	0	0	1000	0	0	0	0	0	500
133	0	0	0	0	0	0	0	0	0	0	0	0	0	0	0	0	0	0	0	0	0	0	0	0	0	0	0	1	0	91	0	2	1	1
134	5000	3750	3000	500	600	500	500	0	0	16	0	10	15	0	0	0	0	0	0	0	0	0	0	0	0	0	25	1000	0	3500	1500	0	0	200
135	0	0	0	0	0	600	0	0	0	0	150	150	0	150	0	0	0	0	0	0	0	0	150	0	150	0	30	0	0	0	0	500	0	200
136	2200	6600	0	4000	100000	0	0	0	0	0	0	0	0	0	0	0	0	0	0	0	0	0	0	0	0	0	0	4500	0	2000	0	0	0	450
137	1200	1500	0	1000	5000	0	0	0	0	0	0	0	0	0	0	0	0	0	0	0	0	0	0	0	0	0	0	1500	0	2200	400	900	400	200
138	0	0	0	0	0	0	500	0	0	4	80	80	0	80	0	0	0	0	0	0	0	0	0	0	0	0	20	5000	2000	2000	0	5000	0	400
139	30000	30000	0	0	0	0	0	0	0	0	0	0	0	0	0	0	0	0	0	0	0	0	0	0	0	0	0	10000	0	3250	250	0	0	0
140	150	150	300	300	500	0	0	0	0	0	0	50	0	0	0	59	50	0	0	0	0	250	0	0	50	0	1	500	0	100	0	0	0	70
141	30000	30000	0	30000	6000	16000	0	0	0	0	0	0	0	0	0	0	0	0	0	0	0	0	1000	0	0	0	20	7000	0	4050	50	4200	200	300
142	0	0	0	0	0	2000	0	0	0	0	0	150	0	0	0	0	0	0	0	0	0	0	0	0	0	0	22	1000	0	250	0	0	0	250
143	1000	1000	0	5000	1000	0	0	0	0	0	0	0	0	0	0	0	0	0	0	0	0	0	0	0	0	0	0	1000	0	500	0	100	0	0
144	99000	0	0	90000	185000	0	15100	0	0	1	450	4327	427	2437	0	0	0	0	0	0	0	0	0	0	0	0	7	18500	0	8000	0	30000	0	2500
145	0	0	0	10000	250000	10000	0	0	0	0	0	350	0	150	0	0	0	0	0	0	0	0	0	0	0	0	10	25000	0	10000	0	0	0	10000
146	1150	1150	0	60	2000	0	0	0	0	0	0	0	0	0	0	0	0	0	0	0	0	0	0	0	0	0	0	600	0	850	250	0	0	300
147	0	0	0	0	0	25000	5000	0	0	16	500	1250	0	500	0	0	0	0	0	0	0	0	0	0	0	0	15	5000	0	5000	0	5000	0	0
148	0	0	0	0	0	25000	60000	0	0	0	0	150	0	150	50	50	0	0	0	0	0	0	0	0	100	0	20	20000	15000	30000	0	0	0	1000
149	0	0	0	600	0	8000	500	0	0	0	0	0	400	0	0	0	0	0	0	0	0	0	0	0	0	0	23	4000	0	500	0	0	0	300
150	60000	120000	0	30000	200000	0	0	0	0	0	0	0	0	0	0	0	0	0	0	0	0	0	0	0	0	0	0	15000	0	10000	0	2000	0	30000
151	2500	5000	10000	1000	10000	0	0	0	0	0	0	0	0	0	0	0	0	0	0	0	0	0	0	0	0	0	0	1000	0	1000	0	0	0	1000
152	0	0	0	200	0	0	0	0	0	0	0	0	0	0	0	0	0	0	0	0	0	0	0	0	0	0	0	0	0	900	500	0	0	50
153	6000	7200	700	4000	15000	0	0	0	0	0	0	0	0	0	0	0	0	0	0	0	0	0	0	0	0	0	0	16000	10000	500	0	200	0	11000
154	30000	45000	4000	25000	30000	10000	11700	10	1200	5	400	300	300	800	0	0	0	0	0	0	100	0	0	0	0	0	20	20000	0	1000	0	1000	0	5000
155	2000	2000	0	3000	150000	60000	125000	0	0	10	0	2100	0	950	0	0	150	0	0	0	0	0	0	0	0	0	10	150000	0	30000	0	100000	0	10000
156	1000	2000	0	1000	1000	0	0	0	0	0	0	0	0	0	0	0	0	0	0	0	0	0	0	0	0	0	0	0	0	100	0	200	0	0
157	0	0	0	0	0	0	0	0	0	0	0	0	0	0	0	0	0	0	0	0	0	0	0	0	0	0	0	500	0	1500	500	0	0	1500
158	400	400	0	400	400	0	0	0	0	0	0	0	0	0	0	0	0	0	0	0	0	0	0	0	0	0	0	2000	0	0	0	0	0	100
159	10000	12000	0	20000	50000	3000	0	0	0	16	20	60	0	30	0	0	0	0	0	0	0	40	0	50	0	0	20	50000	10000	500	0	0	0	600
160	10000	20000	0	5000	10000	0	0	0	0	0	0	0	0	0	0	0	0	0	0	0	0	0	0	0	0	0	0	3000	0	500	0	0	0	0
161	0	0	0	5600	0	0	5000	0	0	8	300	1000	0	700	0	0	0	0	0	0	0	0	0	0	0	0	10	20000	0	2000	0	5000	0	1000
162	0	0	0	0	0	0	0	0	0	0	0	0	0	0	0	0	0	0	0	0	0	0	0	0	0	0	0	28000	0	240	0	0	0	0
163	1250	1250	600	15000	10000	0	0	0	0	0	0	0	0	0	0	0	0	0	0	0	0	0	0	0	0	0	0	50000	0	0	0	0	0	10000
164	0	0	0	1000	0	500	0	0	0	0	50	50	0	0	0	0	0	0	0	0	0	0	0	0	0	0	1	4000	0	2000	0	2000	0	1000
165	17500	0	0	5000	0	0	0	0	0	0	0	0	0	0	0	0	0	0	0	0	0	0	0	0	0	0	0	2000	0	0	0	0	0	1000
166	0	0	0	3000	0	0	0	0	0	0	300	1000	0	400	0	200	0	0	0	200	0	0	0	0	0	0	10	10000	0	1000	0	1000	0	600
167	2250000	2250000	0	8000	0	0	0	0	0	0	0	0	0	0	0	0	0	0	0	0	0	0	0	0	0	0	0	15000	0	1000	1000	0	0	2000
168	10800	10800	154500	45000	180000	0	0	0	0	0	0	0	0	0	0	0	0	0	0	0	0	0	0	0	0	0	0	67000	0	3000	0	0	0	0
169	0	0	10600	0	0	0	0	0	0	0	0	0	0	0	0	0	0	0	0	0	0	0	0	0	0	0	0	1000	0	0	0	0	0	3000
170	54400	40000	0	75000	0	1470	0	0	0	0	450	500	0	0	0	0	250	0	0	100	0	0	0	0	0	0	25	3500	0	700	0	4200	0	1500
171	3600	3600	0	1000	0	0	0	0	0	0	0	0	0	0	0	0	0	0	0	0	0	0	0	0	0	0	0	5000	0	700	0	0	0	500
172	2700	2700	0	3000	0	0	0	0	0	0	0	0	0	0	0	0	0	0	0	0	5	0	0	0	0	0	5	0	0	720	470	0	0	200
173	6000	0	0	4500	4500	0	0	0	0	0	0	0	0	0	0	0	0	0	0	0	0	0	0	0	0	0	0	0	0	2500	0	0	0	0
174	1700	2000	4200	2500	2800	0	0	0	0	0	0	0	0	0	0	0	0	0	0	0	0	0	0	0	0	0	0	3500	0	100	0	0	0	300
175	5000	5000	0	1000	0	1000	0	0	0	0	0	1500	500	0	0	0	0	0	0	0	0	0	0	0	0	0	10	2000	0	500	0	0	0	1000
176	0	0	0	3000	200000	50000	15000	0	0	8	100	250	100	200	0	0	0	0	0	0	0	0	0	0	0	0	20	20000	0	5000	0	1000	0	1900
177	0	7000	0	0	0	0	0	0	0	0	0	0	0	0	0	0	0	0	0	0	0	0	0	0	0	0	0	0	0	2000	0	1500	0	0
178	0	0	0	25000	0	5000	300000	0	0	0	0	100	300	0	0	0	0	0	0	0	0	0	0	0	0	0	20	20090	0	87500	7500	87500	7500	5000
179	0	0	0	0	0	200	0	0	0	0	0	0	2	0	0	0	0	0	0	0	0	0	0	0	0	0	23	100	0	500	0	0	0	0
180	0	0	0	0	10000	0	0	0	0	0	0	0	0	0	0	0	0	0	0	0	0	0	0	0	0	0	0	5000	0	3000	1000	0	0	500
181	0	0	1500	0	0	0	0	0	0	0	0	0	0	0	0	0	0	0	0	0	0	0	0	0	0	0	0	5000	0	500	0	0	0	0
182	18900	18000	0	40000	20000	0	0	0	0	0	0	0	0	0	0	0	0	0	0	0	0	0	0	0	0	0	0	600	0	0	0	0	0	2000
183	0	0	0	600	0	0	0	0	0	0	0	0	0	0	0	0	0	0	0	0	0	0	0	0	0	0	0	0	0	1000	0	0	0	0
184	42000	42000	0	40000	40000	0	0	0	0	0	0	0	0	0	0	0	0	0	0	0	0	0	0	0	0	0	0	15000	0	0	0	0	0	1000
185	0	0	0	400	0	0	0	0	0	0	0	0	0	0	0	0	0	0	0	0	0	0	0	0	0	0	0	2000	0	1000	0	0	0	500
186	4500	7500	0	45000	0	0	0	0	0	0	0	0	0	0	0	0	0	0	0	0	0	0	0	0	0	0	0	2500	0	1000	0	0	0	0
187	6500	7800	0	6500	5000	0	0	0	0	0	0	0	0	0	0	0	0	0	0	0	0	0	0	0	0	0	0	2500	0	500	0	0	0	800
188	0	0	0	0	0	0	0	0	0	0	0	0	0	0	0	0	0	0	0	0	0	0	0	0	0	0	0	2000	0	500	0	0	0	400
189	0	0	10000	0	10000	0	0	0	0	0	0	0	0	0	0	0	0	0	0	0	0	0	0	0	0	0	0	4000	6000	1000	0	0	0	2000
190	0	0	38000	0	0	15000	10000	0	0	8	680	750	0	750	0	0	0	0	0	0	0	0	0	0	0	0	25	7500	0	14000	0	46000	0	4000
191	500	300	0	200	100	0	0	0	0	0	0	0	0	0	0	0	0	0	0	0	0	0	0	0	0	0	0	209	0	180	0	0	0	300
192	120000	120000	0	50000	0	0	0	0	0	0	115	115	0	0	0	115	0	0	0	0	0	0	0	0	0	0	5	1000	0	600	0	0	0	0
193	4750	1900	0	4500	10000	0	0	0	0	0	0	0	0	0	0	0	0	0	0	0	0	0	0	0	0	0	0	0	0	500	0	0	0	300
194	60000	40000	15000	90000	40000	0	0	0	0	0	0	0	0	0	0	0	0	0	0	0	0	0	0	0	0	0	0	25000	5000	2000	0	2000	0	400
195	5000	0	1500	0	0	6000	0	0	0	12	150	500	0	450	0	0	0	0	0	400	0	0	0	0	0	0	50	10000	0	8000	0	0	0	5000
196	1400	2800	7500	500	500	0	0	0	0	0	0	0	0	0	0	0	0	0	0	0	0	0	0	0	0	0	0	1000	0	1000	0	0	0	500
197	16500	16500	0	20000	20000	20000	0	0	0	0	0	0	30	30	0	0	0	0	0	0	0	0	0	0	0	0	2	1500	0	500	0	0	0	500
198	400	400	0	400	1500	0	0	0	0	0	0	0	0	0	0	0	0	0	0	0	0	0	0	0	0	0	0	600	0	700	500	0	0	400
199	6000	6000	0	0	0	0	0	0	0	0	100	300	300	0	0	0	0	0	0	0	0	0	0	0	0	0	15	0	0	2000	0	0	0	500
200	900	900	0	550	600	0	0	0	0	0	0	0	0	0	0	0	0	0	0	0	0	0	0	0	0	0	0	0	0	0	0	0	0	0
201	25000	0	0	500	0	0	0	0	0	0	0	0	0	0	0	0	0	0	0	0	0	0	0	0	0	0	0	0	0	650	500	0	0	0
202	0	0	0	0	0	2000	0	0	0	0	33	33	0	0	0	0	0	33	0	0	0	0	0	0	0	0	20	5000	0	200	0	500	0	200
203	22500	30000	0	10000	10000	10000	10000	0	0	3	800	800	0	0	0	0	0	0	0	0	150	0	0	0	0	0	20	5000	0	6000	0	5000	0	5000
204	200	200	0	0	0	0	0	0	0	0	0	0	0	0	0	0	0	0	0	0	0	0	0	0	0	0	0	0	0	100	0	0	0	0
205	0	0	0	0	0	0	0	0	0	0	0	0	0	0	0	0	0	0	0	0	0	0	0	0	0	0	0	0	0	100	0	100	0	200
206	0	0	2000	1000	10000	1000	0	0	0	0	0	20	20	18	0	0	0	0	0	0	0	0	0	0	0	0	25	2000	0	4000	0	0	0	2000
207	2000	10000	1000	5000	5000	1000	0	0	0	5	0	50	50	0	0	0	0	0	0	0	0	0	0	0	0	0	10	10000	5000	6500	1500	0	0	5000
208	45000	22500	0	50000	0	0	0	0	0	0	250	1200	100	400	0	0	0	0	0	0	0	0	0	0	0	0	15	15000	0	2000	0	0	0	4000
209	21000	26250	0	3000	25000	1500	0	0	0	0	0	0	100	0	0	0	0	0	0	0	0	0	0	0	0	0	25	5000	0	6500	1500	3000	0	8000
210	60	60	1000	60	0	0	0	0	0	0	0	0	0	0	0	0	0	0	0	0	0	0	0	0	0	0	0	1000	0	0	0	0	0	0
211	7500	7500	0	8000	12000	2000	4500	0	0	2	100	0	0	0	0	0	0	0	0	0	0	0	0	0	0	0	20	5000	0	0	0	1000	0	2000
212	0	0	0	0	0	0	0	0	0	0	1200	1200	0	0	0	0	0	0	0	0	0	0	0	0	0	0	20	8000	0	5000	0	5000	0	5000
213	6300	6300	0	6000	20000	0	0	0	0	0	0	0	0	0	0	0	0	0	0	0	0	0	0	0	0	0	0	8000	0	0	0	0	0	4000
214	750	750	0	0	1000	0	0	0	0	0	0	0	0	0	0	0	0	0	0	0	0	0	0	0	0	0	0	500	0	0	0	0	0	500
215	850	850	0	2000	1500	0	0	0	0	0	0	0	0	0	0	0	0	0	0	0	0	0	0	0	0	0	0	3000	0	0	0	0	0	0
216	0	0	20000	16000	8000	0	0	0	0	0	0	0	15	0	0	0	0	0	0	0	0	0	0	0	0	0	25	2000	0	800	0	0	0	500
217	0	0	0	0	0	0	0	0	0	0	0	0	0	0	0	0	0	0	0	0	0	0	0	0	0	0	0	10000	1500	2000	0	0	0	5000
218	0	0	0	500	25000	5000	0	0	0	0	100	500	0	0	0	0	0	0	0	0	0	0	5	0	0	0	30	5000	0	4500	500	0	0	500
219	7000	7000	0	2000	10000	0	0	0	0	0	0	0	0	0	0	0	0	0	0	0	0	0	0	0	0	0	0	10000	0	500	0	0	0	2000
220	60000	0	0	3000	2000	0	0	0	0	0	0	0	0	0	0	0	0	0	0	0	0	0	0	0	0	0	0	5000	0	1000	500	0	0	500
221	7000	7000	0	10000	10000	3000	0	0	0	1	80	120	0	60	0	0	0	0	0	0	0	0	0	0	0	0	15	5000	0	3000	500	3000	500	1000
222	30000	0	0	10000	0	5000	0	0	0	0	0	1214	0	0	0	0	0	0	0	0	0	0	0	0	0	0	2	0	0	1000	0	15000	0	2000
223	0	0	0	0	0	5000	0	0	0	0	600	0	200	0	0	0	0	0	0	0	0	200	0	0	0	0	20	10000	0	500	0	5000	0	500
224	0	0	0	0	0	0	2500	0	0	0	800	2000	0	800	0	250	0	0	0	250	0	0	0	0	0	0	25	10000	0	300	100	15000	0	1000
225	35000	175000	0	2500	80000	20000	900	80	40000	0	80	80	0	0	0	0	0	0	0	0	0	0	0	0	0	40	63	5000	2500	2000	0	2000	0	3500
226	126000	36000	0	8000	6000	0	0	0	0	0	120	0	100	0	0	0	0	0	0	0	0	0	0	0	0	0	25	4000	0	2250	250	3250	250	4500
227	7500	2500	0	15000	25000	0	0	0	0	0	0	0	0	0	0	0	0	0	0	0	0	0	0	0	0	0	0	5000	2000	700	350	0	0	0
228	5000	5000	0	5000	20000	2000	3500	0	0	2	150	200	0	150	0	0	0	0	0	0	0	0	0	0	50	0	15	5000	0	10001	1	15000	0	5000
229	0	0	0	100	1000	0	0	0	0	0	0	0	0	0	0	0	0	0	0	0	0	0	0	0	0	0	0	100	0	500	0	0	0	0
230	11000	0	0	0	0	0	4000	0	0	0	5	0	0	0	0	0	0	0	0	0	0	0	0	0	0	0	50	500	0	0	0	0	0	1000
231	0	0	0	0	0	100000	0	0	0	2	1000	1000	0	200	0	0	0	0	0	0	0	1000	0	0	200	0	26	0	10000	2000	0	2000	0	0
232	3000	0	0	0	0	0	0	0	0	0	0	150	200	0	0	0	0	0	0	0	0	0	0	0	0	0	20	35000	0	3000	0	0	0	0
233	0	0	0	0	5000	0	0	0	0	0	0	0	0	0	0	0	0	0	0	0	0	0	0	0	0	0	0	0	0	200	0	0	0	0
234	0	0	0	10000	10000	0	0	0	0	0	0	0	50	0	0	0	0	0	0	0	0	0	0	0	0	0	20	5000	0	2000	0	0	0	1000
235	0	0	0	0	0	0	400	0	0	9	0	450	0	450	0	0	0	0	0	0	0	0	0	0	450	0	10	200	0	400	0	400	0	300
236	30000	45000	9000	30000	99	0	0	0	0	0	0	0	0	0	0	0	0	0	0	0	0	0	0	0	0	0	0	3000	2000	1000	0	0	0	1000
237	0	0	0	500	0	0	0	0	0	0	0	0	10	0	0	0	0	0	0	0	0	0	0	0	0	0	20	5000	0	1500	0	0	0	500
238	0	0	0	0	0	0	0	0	0	0	0	0	0	0	0	0	0	0	0	0	0	0	0	0	0	0	0	3000	0	50	0	0	0	0
239	1800	1800	0	200	5000	0	0	0	0	0	0	0	0	0	0	0	0	0	0	0	0	0	0	0	0	0	0	2000	0	200	200	0	0	1000
240	6250	3750	0	4500	5000	0	0	0	0	0	0	0	0	0	0	0	0	0	0	0	0	0	0	0	0	0	0	1000	0	600	0	600	0	200
241	360	600	0	450	5500	0	0	0	0	0	0	0	0	0	0	0	0	0	0	0	0	0	0	0	0	0	0	0	0	250	250	0	0	1500
242	0	0	0	0	0	0	0	0	0	0	0	0	0	0	0	0	0	0	0	0	0	0	0	0	0	0	0	0	0	500	0	500	0	0
243	0	0	0	300	0	4000	0	0	0	0	0	100	0	0	0	0	0	0	0	0	0	0	0	0	0	0	20	2000	0	500	0	0	0	1000
244	0	0	0	5000	0	0	5700	0	0	0	200	200	0	0	0	200	0	0	0	0	0	0	0	0	200	0	15	5000	0	3000	1000	6000	1000	100
245	10800	10800	0	12000	0	0	0	0	0	0	0	0	0	0	0	0	0	0	0	0	0	0	0	0	0	0	0	6000	0	1500	0	0	0	2000
246	400	400	0	0	0	0	0	0	0	0	0	0	0	0	0	0	0	0	0	0	0	0	0	0	0	0	0	0	0	1000	0	500	0	0
247	17400	14500	4000	10000	18000	4000	8700	0	0	8	120	300	400	90	0	0	0	0	0	50	0	0	0	0	0	0	25	35000	1200	4230	230	1130	230	2000
248	8250	4500	200	5000	2000	0	0	0	0	0	0	0	0	0	0	0	0	0	0	0	0	0	0	0	0	0	0	300	0	300	100	300	100	500
249	0	0	0	0	0	0	0	0	0	0	0	0	0	0	0	0	0	0	0	0	0	0	0	0	0	0	0	0	0	0	0	0	0	400
250	0	0	0	0	50000	0	250000	0	0	5	500	1000	0	500	0	500	0	0	0	200	0	0	0	0	0	0	10	5000	0	5500	500	5500	500	1000
251	360	0	0	360	0	0	0	0	0	0	0	0	0	0	0	0	0	0	0	0	0	0	0	0	0	0	0	200	0	450	200	0	0	100
252	400	400	0	300	400	3	0	0	0	0	0	0	0	60	0	0	0	0	0	0	0	0	10	0	0	0	20	300	0	200	0	0	0	300
253	1000	1000	2860	2000	0	0	0	0	0	0	0	0	0	0	0	0	0	0	0	0	0	0	0	0	0	0	0	4000	0	1160	160	1360	160	250
254	300	300	0	300	0	0	0	0	0	0	0	0	0	0	0	0	0	0	0	0	0	0	0	0	0	0	0	500	0	1000	500	0	0	100
255	0	0	0	0	0	10000	0	0	0	0	100	0	0	0	0	0	0	0	0	0	0	0	0	0	0	0	20	4000	0	600	0	0	0	0
256	48000	0	50000	0	0	0	0	0	0	0	0	0	0	0	0	0	0	0	0	0	0	0	0	0	0	0	0	4000	0	1200	0	60	0	500
257	27000	0	12000	75000	0	2000	1500	0	0	2	150	150	50	0	0	0	0	0	0	0	0	0	0	0	0	0	30	5000	0	1050	50	1000	0	10
258	0	0	0	1500	0	0	0	0	0	0	0	0	0	0	0	0	0	0	0	0	0	0	0	0	0	0	0	0	0	250	0	0	0	200
259	0	0	0	1000	50000	25000	5000	0	0	0	80	50	0	0	0	0	0	0	0	0	0	0	0	0	0	0	30	10000	0	500	0	0	0	500
260	0	0	0	0	0	0	0	0	0	0	0	0	0	0	0	0	0	0	0	0	0	0	0	0	0	0	0	5000	0	2000	0	0	0	300
261	6000	6000	5000	8000	10000	0	0	0	0	0	0	0	0	0	0	0	0	0	0	0	0	0	0	0	0	0	0	2000	0	2000	0	0	0	400
262	0	0	450	500	0	0	0	0	0	0	0	0	0	0	0	0	0	0	0	0	0	0	0	0	0	0	0	0	0	500	300	0	0	100
263	0	0	0	0	0	45000	0	40	60000	16	0	110	0	100	0	80	0	90	0	0	0	80	0	0	0	0	20	40000	18000	3000	0	3000	0	12000
264	0	0	0	0	0	0	0	0	0	0	0	0	0	0	0	0	0	0	0	0	0	0	0	0	0	0	0	0	0	1050	50	0	0	0
265	60000	60000	1000	20000	2000	0	0	0	0	0	0	0	0	0	0	0	0	0	0	0	0	0	0	0	0	0	0	2000	0	10000	0	1000	0	1000
266	220000	220000	20000	200000	100000	0	0	0	0	0	0	0	80	0	0	0	0	0	0	0	0	0	0	0	0	0	25	3000	0	1500	500	0	0	500
267	0	0	0	2000	40000	6000	0	0	0	2	0	250	0	0	0	100	0	0	0	0	0	0	0	0	0	0	25	200000	5000	5500	500	0	0	500
268	0	0	50000	33000	100000	15000	0	0	0	0	200	200	100	0	0	0	0	0	0	0	0	0	0	0	0	0	23	20000	4000	500	0	0	0	2000
269	6000	10000	3800	2500	3000	0	0	0	0	0	0	0	0	0	0	0	0	0	0	0	0	0	0	0	0	0	0	5500	0	800	0	0	0	1500
270	2000	2000	0	5000	10000	0	0	0	0	0	0	0	0	0	0	0	0	0	0	0	0	0	0	0	0	0	0	0	0	0	0	0	0	0
271	0	0	10000	5000	25000	8000	9800	0	0	15	1800	1800	0	0	0	0	0	0	0	0	1500	0	0	0	0	0	25	5000	0	10000	0	10000	0	500
272	0	0	0	5000	10000	0	0	0	0	0	0	0	0	0	0	0	0	0	0	0	0	0	0	0	0	0	0	5000	0	4000	0	0	0	1000
273	7500	7500	0	6500	6500	5000	0	0	0	0	0	0	50	0	0	0	0	0	0	0	0	0	0	0	0	0	20	15000	0	2000	1000	0	0	2000
274	150000	90000	0	15000	335000	5000	15000	0	0	0	0	0	50	0	0	0	0	0	0	0	0	0	0	0	0	0	25	5500	0	1000	0	0	0	0
275	4500	7500	0	400	0	0	0	0	0	0	0	0	0	0	0	0	0	0	0	0	0	0	0	0	0	0	0	1000	0	0	0	0	0	600
276	3000	3000	0	1000	10000	0	0	0	0	0	0	0	0	0	0	0	0	0	0	0	0	0	0	0	0	0	0	5000	0	500	0	0	0	1000
277	16000	0	11000	12000	35000	3000	0	0	0	0	0	0	50	0	0	0	0	0	0	0	0	0	0	0	0	0	63	20000	0	0	0	0	0	1000
278	0	0	0	50000	0	0	0	0	0	0	400	600	0	0	0	200	0	100	0	0	0	0	0	0	0	0	23	5000	0	1000	0	0	0	2000
279	75000	75000	0	5000	25000	0	0	0	0	0	0	0	0	0	0	0	0	0	0	0	0	0	0	0	0	0	0	2000	0	1300	300	0	0	1000
280	280	140	0	500	1	0	0	0	0	0	0	0	0	0	0	0	0	0	0	0	0	0	0	0	0	0	0	0	0	500	0	0	0	5
281	0	0	0	0	0	100	0	0	0	0	0	0	5	0	0	0	0	0	0	0	0	0	0	0	0	0	10	1000	0	500	0	0	0	0
282	7200	12000	0	5000	30000	0	0	0	0	0	0	0	0	0	0	0	0	0	0	0	0	0	0	0	0	0	0	2000	0	1000	0	0	0	500
283	0	0	0	0	0	0	0	0	0	0	0	0	0	0	0	0	0	0	0	0	0	0	0	0	0	0	0	850	0	125	0	0	0	0
284	7500	0	350	1500	0	0	0	0	0	0	0	0	0	0	0	0	0	0	0	0	0	0	0	0	0	0	0	1500	0	600	0	0	0	150
285	0	0	0	1000	0	0	0	0	0	0	0	0	0	0	0	0	0	0	0	0	0	0	0	0	0	0	0	0	0	200	0	0	0	100
286	22500	15000	0	550	0	0	0	0	0	0	0	0	0	0	0	0	0	0	0	0	0	0	0	0	0	0	0	3000	0	500	0	0	0	600
287	0	0	0	0	0	0	0	0	0	0	0	0	0	0	0	0	0	0	0	0	0	0	0	0	0	0	0	0	0	3500	1000	0	0	200
288	300	300	0	0	0	0	0	0	0	0	0	0	0	0	0	0	0	0	0	0	0	0	0	0	0	0	0	3500	0	1200	500	0	0	1500
289	15000	15000	0	15000	10000	0	0	0	0	0	0	0	0	0	0	0	0	0	0	0	0	0	0	0	0	0	0	5000	0	3000	0	0	0	500
290	13200	13200	0	15000	80000	2000	0	0	0	10	50	30	200	0	0	0	0	0	0	0	0	0	0	0	0	0	50	20000	3000	3000	0	0	0	10000
291	0	0	30000	22000	24000	0	0	0	0	0	0	0	16	0	0	0	0	0	0	0	0	0	0	0	0	0	30	0	0	1000	0	0	0	0
292	10000	0	10000	10000	25000	0	0	0	0	0	0	0	0	0	0	0	0	0	0	0	0	0	0	0	0	0	0	0	0	0	0	0	0	0
293	100	100	0	0	500	0	0	0	0	0	0	0	0	0	0	0	0	0	0	0	0	0	0	0	0	0	0	0	0	50	0	0	0	0
294	0	0	0	0	0	0	0	0	0	0	0	0	0	0	0	0	0	0	0	0	0	0	0	0	0	0	0	0	0	385	135	0	0	0
295	0	200	300	0	0	0	0	0	0	0	0	0	0	0	0	0	0	0	0	0	0	0	0	0	0	0	0	200	0	500	0	0	0	50
296	7500	7500	9000	6000	5000	5000	3000	0	0	0	0	0	0	0	0	0	0	0	0	0	0	0	20	0	20	0	25	5000	0	5250	250	0	0	1000
297	0	0	0	1000	0	6000	0	0	0	0	1000	100	0	0	0	0	100	0	0	0	0	0	0	0	200	0	25	100000	0	2000	0	0	0	500
298	0	0	0	80000	10000	0	0	0	0	0	0	0	0	0	0	0	0	0	0	0	0	0	0	0	0	0	0	5000	0	1000	0	200	0	100
299	5000	5000	0	0	15000	0	0	0	0	0	0	0	0	0	0	0	0	0	0	0	0	0	0	0	0	0	0	6000	0	1200	0	0	0	2000
300	0	0	0	3000	10000	0	0	0	0	0	0	0	0	0	0	0	0	0	0	0	0	0	0	0	0	0	0	500	0	1200	600	0	0	250
301	0	0	0	0	0	0	0	0	0	0	40	40	0	0	0	0	0	0	0	0	0	0	0	0	0	0	30	6800	0	1200	0	3000	0	900
302	0	0	0	0	0	0	0	0	0	2	250	400	0	100	0	0	0	0	0	100	100	0	0	0	0	0	25	5000	0	1250	250	20250	250	1500
303	250000	0	0	20000	0	1000	1600	0	0	8	1200	600	0	300	0	0	0	0	0	0	0	0	0	0	0	0	7	7000	0	1200	200	12200	200	0
304	25000	25000	0	2000	10000	0	0	0	0	0	0	0	0	0	0	0	0	0	0	0	0	0	0	0	0	0	0	2500	0	3000	0	0	0	5000
305	40000	40000	0	60000	10000	20000	0	70	50000	10	2000	2000	2000	0	0	2000	0	0	0	0	0	0	0	0	2000	0	20	300000	0	20250	250	20250	250	5000
306	2800	4200	450	10000	500	0	0	0	0	0	0	0	0	0	0	0	0	0	0	0	0	0	0	0	0	0	0	1000	0	700	200	0	0	100

## Sheet: Business or facility level cost
Number	Income_loss	Value_items_damaged	Expenditure_hiring_cleaning_services	Expenditure_bait	Bait_rebate	Expenditure_repair
1	0	0	150	100	0	0
2	0	0	5000	4000	0	0
3	0	0	0	0	0	0
4	0	3000	500	1000	0	0
5	5000	2000	5000	3000	500	3000
6	2000	500	0	500	0	2000
7	5000	25000	5000	3500	0	2000
8	0	0	0	1000	0	0
9	0	0	0	100	0	0
10	0	2000	1000	0	0	0
11	10000	1000	1000	1500	500	0
12	2000	9000	2000	500	0	0
13	0	500	0	100	0	0
14	0	0	0	500	0	0
15	5000	1000	5000	1300	300	500
16	10000	15000	500	2000	0	5000
17	60000	60000	5000	3000	0	0
18	3000	7000	0	3500	500	8500
19	100000	40000	3000	500	0	40000
20	5000	5000	0	1000	0	0
21	3500	0	1500	1500	0	0
22	1000	1000	300	700	0	0
23	0	0	0	0	0	0
24	0	100	0	50	0	0
25	0	500	400	300	100	0
26	0	0	0	2500	0	1200
27	200	200	0	50	0	0
28	20000	20000	5000	10000	0	0
29	0	50	0	50	0	0
30	200	1200	0	500	0	0
31	2000	500	400	20	0	900
32	5000	0	0	200	0	0
33	10000	10000	500	400	0	2400
34	0	0	3500	800	0	0
35	16000	16000	8000	2500	0	0
36	5000	2000	500	200	0	0
37	0	10000	10000	5500	500	0
38	0	1000	5000	5000	0	0
39	10000	1000	0	1000	0	0
40	0	5000	0	3000	0	1000
41	0	5000	2000	500	0	0
42	1500	500	600	500	0	0
43	0	1000	3000	150	0	0
44	5000	5000	0	500	0	0
45	0	100	50	200	0	200
46	30000	100000	20000	100500	500	0
47	5000	10000	5000	2500	0	0
48	0	0	0	30	0	0
49	1000	1000	0	500	0	300
50	0	500	200	200	0	0
51	12000	14000	0	600	0	6000
52	50	1000	0	300	0	100
53	0	10000	500	300	0	0
54	5000	0	1800	3300	500	0
55	10000	3000	5000	1000	0	0
56	0	0	0	50	0	0
57	200	200	500	900	300	0
58	2000	200	1000	200	0	2000
59	200000	5000	2000	500	0	0
60	100	40	0	60	0	0
61	0	0	0	50	0	0
62	20000	20000	2000	2500	0	0
63	0	1500	0	300	0	0
64	7000	5500	0	1200	0	800
65	25000	2000	0	25500	500	0
66	0	0	5000	1000	0	0
67	100	250	0	600	0	0
68	5000	5000	60000	5400	400	0
69	1000	600	0	500	0	0
70	500	100	1200	1000	0	1000
71	0	0	0	0	0	200
72	5000	1500	0	1000	0	0
73	0	500	500	500	0	0
74	90002	2000	300	282	0	150
75	30000	25000	5000	8000	0	8000
76	0	100	250	500	0	0
77	545	1200	500	1200	0	500
78	3500	2500	1100	900	0	700
79	10000	7500	4000	4000	0	700
80	0	5000	0	1000	0	0
81	0	300	3000	400	100	0
82	0	1000	500	1000	0	0
83	0	0	0	0	0	0
84	50000	10000	5000	10500	500	0
85	2500	3000	2500	1000	0	0
86	0	500	200	700	0	0
87	0	0	500	1000	0	0
88	20000	25000	2000	300	0	0
89	0	1000	0	100	0	0
90	5000	15000	0	2400	400	0
91	0	0	200	1500	0	0
92	0	1000	5000	500	0	0
93	4000	500	700	70	0	700
94	10000	10000	0	2500	0	0
95	500	500	0	1300	300	0
96	0	100	0	20	0	0
97	800	300	0	200	0	800
98	4600	6000	0	300	0	0
99	5000	5000	200	0	0	0
100	10000	5000	10000	4500	500	0
101	0	100	0	50	0	200
102	0	500	0	1000	0	0
103	0	4000	3500	100	0	0
104	1000	0	0	150	0	80
105	0	1000	1200	1500	500	0
106	8000	8000	50000	6400	400	0
107	4000	2800	1000	1800	0	0
108	4000	2000	600	200	0	0
109	23000	23000	0	4300	0	4600
110	30000	5000	2000	3000	0	5000
111	0	5000	0	250	100	0
112	50000	5000	0	3000	0	30000
113	1000	1000	0	1000	0	0
114	500	2000	0	500	0	0
115	0	50000	0	500	0	0
116	0	300	600	500	0	0
117	0	0	1000	500	0	0
118	15000	500	0	2500	0	19500
119	35000	5000	0	5400	400	0
120	10000	15000	0	1000	0	0
121	0	0	0	500	0	0
122	1000	2000	1000	5000	0	0
123	50000	0	10000	50000	0	0
124	0	0	450	350	0	0
125	2000	0	0	200	0	0
126	10000	10000	500	2000	0	0
127	0	5000	0	1000	0	0
128	0	100	0	1000	0	5000
129	20000	1900	0	300	0	0
130	0	60	300	500	0	0
131	5000	12000	5000	1000	0	12500
132	25000	25000	2000	2000	0	0
133	5000	5000	500	500	0	380
134	1000	1000	0	250	0	0
135	0	5000	800	2000	0	0
136	5000	5000	0	1000	0	2000
137	200	200	0	70	0	300
138	50	50	0	0	0	0
139	250	250	0	200	0	0
140	12000	1000	2500	1700	500	2350
141	0	100000	600	4500	500	0
142	250	250	300	250	0	460
143	3000	0	0	500	0	0
144	25000	2500	300	2200	200	0
145	0	200	0	250	0	0
146	0	6000	0	600	0	3500
147	0	0	0	500	0	0
148	0	0	0	200	0	0
149	20000	5000	2000	2000	0	10000
150	50000	15000	25000	6000	0	0
151	0	0	0	0	0	0
152	0	100	0	150	0	0
153	200	600	0	200	0	0
154	0	10000	0	500	0	3600
155	25000	25000	0	5000	0	35000
156	450	250	250	0	0	500
157	0	0	0	0	0	0
158	5000	0	2000	15500	500	500
159	0	7400	0	1000	0	0
160	50000	100000	20000	75500	500	0
161	0	1000	4000	3000	0	0
162	3000	0	3000	3000	0	0
163	1000	250	0	200	0	0
164	100	2000	0	300	0	3000
165	0	3500	1600	520	0	4100
166	0	3000	1000	1500	0	0
167	0	0	0	640	0	0
168	150000	50000	0	2000	0	0
169	500	1000	0	600	0	0
170	1000	1000	1000	1000	0	0
171	5000	1000	0	300	0	0
172	0	0	0	250	0	0
173	0	2000	0	500	0	0
174	50000	80000	2000	4000	0	0
175	0	1000	3000	3000	0	0
176	0	200	0	200	0	0
177	0	3000	0	300	0	1000
178	0	100	2000	800	0	0
179	0	20000	0	2000	500	0
180	5000	2000	0	5000	0	16000
181	0	5000	0	200	0	0
182	0	0	0	0	0	0
183	0	1500	0	1800	300	4000
